# Supplementary material for: A vouchered and georeferenced checklist of the endemic vascular plant species of the Lesser Sunda Islands highlights data deficiencies and threat levels
Source: PhytoKeys. 2026 Apr 9;273:21–36. doi: 10.3897/phytokeys.273.184780 (PMC13087668; doi:10.3897/phytokeys.273.184780)
Supplement: Supplementary material 1 — List of species endemic to the Lesser Sunda Islands [file phytokeys-273-021_article-184780__-s001.xlsx]

## Sheet: LSI list
species	authority	family	priority_species	cons_ass	specimens_found	island	type_only	habit	last_coll
Hypoestes discreta	S.Moore	Acanthaceae		NE	y	Sw	n	herb	1847
Lepidagathis armata	Lindau	Acanthaceae		NE	n	Sw	y	herb	1888
Lepidagathis humifusa	Decne.	Acanthaceae		NE	y	T	n	herb	1828
Rostellularia lanceolata	Bremek.	Acanthaceae		NE	y	L	y	herb	1933
Strobilanthes arborea	Span.	Acanthaceae		NE	y	T	y	herb	1836
Strobilanthes bremekampiana	J.R.I.Wood & J.R.Benn.	Acanthaceae	y	DD	y	T_L_F	n	herb	1965
Strobilanthes orientalis	J.R.I.Wood	Acanthaceae	y	CR	y	T	y	herb	1970
Strobilanthes renschiae	J.R.I.Wood & J.R.Benn.	Acanthaceae		NE	y	L_F	n	herb	1985
Strobilanthes teraoi	J.R.I.Wood & J.R.Benn.	Acanthaceae		NE	y	T	y	herb	1968
Strobilanthes wetarensis	(Bremek.) J.R.I.Wood & Scotland	Acanthaceae		NE	y	W	n	herb	1929
Thunbergia hastata	Decne.	Acanthaceae		NE	y	T	n	herb	2006
Thunbergia kangeanensis	Bremek.	Acanthaceae		NE	y	Kangean	n	herb	1922
Thunbergia pleistodonta	Bremek.	Acanthaceae	y	EN	y	L_Sw_F	n	herb	1965
Saurauia schmutzii	Hoogland	Actinidiaceae	y	VU	y	F	n	shrub	1981
Saurauia verheijenii	Hoogland	Actinidiaceae	y	NT	y	F_Sw	n	shrub	1994
Mitrephora sundaica	Weeras. & R.M.K.Saunders	Annonaceae		NE	y	F_T	n	tree	1970
Cynanchum sumbawanum	Warb.	Apocynaceae		NE	n	Sw	?	climber
Dischidia crassifolia	Zipp. ex Schltr.	Apocynaceae		NE	n	T	?	climber	1908
Marsdenia laurifolia	(Decne.) Kloppenb.	Apocynaceae		NE	y	T	n	climber	1838
Ochrosia syncarpa	Markgr.	Apocynaceae		NE	y	F_L	n	shrub	1974
Ochrosia tenimberensis	Markgr.	Apocynaceae		NE	y	Tanimbar	y	shrub	1956
Parsonsia sundensis	D.J.Middleton	Apocynaceae		NE	y	F_Sw_T	n	climber	1982
Strophanthus puberulus	Pax	Apocynaceae	y	DD	y	Sw	n	shrub	1962
Vincetoxicum crassifolium	(Zipp. ex Decne.) Kuntze	Apocynaceae		NE	y	T	?	climber	1828
Rhaphidophora floresensis	P.C.Boyce	Araceae		NE	y	F	n	herb	1975
Calamus sumbawensis	Burret	Arecaceae		NE	n	Sw	?	climber	1927
Calamus timorensis	Becc.	Arecaceae	y	DD	y	T	y	climber	1874
Pinanga arinasae	Witono	Arecaceae	y	EN	y	B	n	tree	2017
Dracaena timorensis	Kunth	Asparagaceae		NE	y	T	n	tree	1815
Hymenasplenium hovenkampii	K.W.Xu & Li Bing Zhang	Aspleniaceae		NE	y	F	n	herb	1983
Adenostemma renschii	J.Kost.	Asteraceae		NE	y	F_A	n	herb	1938
Blumea sumbavensis	(Miq.) Boerl.	Asteraceae	y	DD	y	Sw	y	herb	1845
Blumea timorensis	DC. ex Decne.	Asteraceae		NE	y	T	y	herb	1795
Blumea viminea	DC.	Asteraceae		NE	y	T	y	herb	1836
Ethulia triflora	J.Kost.	Asteraceae	y	NE	y	T	y	herb	1935
Glossocardia alorensis	Veldkamp	Asteraceae	y	NE	y	A	y	herb	1929
Glossocardia josephinae	Veldkamp & Kreffer	Asteraceae	y	DD	y	Su	n	herb	1974
Gynura batorensis	F.G.Davies	Asteraceae	y	NE	y	B	n	herb	1936
Gynura elberti	J.Kost.	Asteraceae		NE	y	B_L_Sw	n	herb	1964
Gynura fulva	F.G.Davies	Asteraceae	y	VU	y	F	n	herb	1988
Gynura grandifolia	F.G.Davies	Asteraceae	y	LC	y	F_T_A	n	herb	1979
Gynura steenisii	F.G.Davies	Asteraceae	y	NE	y	T	y	herb	1953
Gynura sundaiaca	F.G.Davies	Asteraceae	y	NE	y	A_W_T	n	herb	1953
Senecio lombokensis	J.Kost.	Asteraceae	y	NE	y	L	n	herb	2003
Vernonia albifolia	J.Kost.	Asteraceae	y	DD	y	L	n	herb	1936
Vernonia capituliflora	Miq.	Asteraceae	y	DD	y	F_Sw	n	herb	1962
Vernonia coerulea	J.Kost.	Asteraceae	y	NE	y	Su_T	n	herb	1938
Vernonia floresiana	J.Kost.	Asteraceae	y	DD	y	F	y	herb	1927
Vernonia lamii	J.Kost.	Asteraceae	y	NE	y	T	n	herb	1965
Vernonia letiensis	J.Kost.	Asteraceae	y	NE	y	Leti	y	herb	1883
Vernonia luxuriosa	J.Kost.	Asteraceae	y	NE	y	T	n	herb	1965
Vernonia prolifera	Decne.	Asteraceae		NE	y	T	y	herb	1818
Vernonia sumbavensis	J.Kost.	Asteraceae	y	DD	y	Sw	y	herb	1941
Vernonia tengwallii	J.Kost.	Asteraceae	y	NE	y	L	y	herb	1933
Vernonia timorensis	J.Kost.	Asteraceae	y	NE	y	T_F	n	herb	1982
Vernonia walshae	J.Kost.	Asteraceae	y	NE	y	T	y	herb	1929
Vernonia wetarensis	J.Kost.	Asteraceae	y	NT	y	Su_W	n	herb	1974
Wollastonia scabriuscula	Sch.Bip. ex Miq.	Asteraceae		NE	y	B	y	herb	1801
Begonia baliensis	Girm.	Begoniaceae		NE	y	B	n	herb	2007
Begonia bimaensis	Undaharta & Ardaka	Begoniaceae		NE	y	Sw	y	herb	2012
Begonia brangbosangensis	Girm.	Begoniaceae		NE	y	Sw	n	herb	2005
Begonia jaranpusangensis	Girm.	Begoniaceae		NE	y	Sw	n	herb	2005
Begonia lempuyangensis	Girm.	Begoniaceae		NE	y	B	y	herb	2007
Begonia lombokensis	Girm.	Begoniaceae		NE	y	L	n	herb	2007
Begonia lugrae	Ardhaka & Undaharta	Begoniaceae		NE	y	B	y	herb	2013
Begonia multibracteata	Girm.	Begoniaceae		NE	y	B	n	herb	2007
Begonia pseudomuricata	Girm.	Begoniaceae		NE	y	B	n	herb	2007
Begonia semongkatensis	Girm.	Begoniaceae		NE	y	Sw	n	herb	2016
Begonia sendangensis	Ardi	Begoniaceae		NE	y	L	y	herb	2013
Begonia stilpnophylla	D.C.Thomas & Ardi	Begoniaceae		EN	y	T	n	herb	2022
Begonia sumbawaensis	Girm.	Begoniaceae		NE	y	Sw	n	herb	2005
Begonia timorensis	(Miq.) Golding & Kareg.	Begoniaceae		NE	n	T	y	herb	1801
Cordia trichostemon	A.DC.	Boraginaceae		NE	y	T	n	tree	1828
Cynoglossum timorense	Riedl	Boraginaceae		NE	y	L_F_T	n	herb	1909
Mammea timorensis	Kosterm.	Calophyllaceae		VU	y	T_F_Su_K	n	tree	1974
Polycarpaea sumbana	K.Bakker	Caryophyllaceae		NE	y	Su_F_Sawu	n	herb	1986
Polycarpaea timorensis	K.Bakker	Caryophyllaceae		NE	y	T	n	herb	2005
Polycarpaea zollingeri	(Fenzl) K.Bakker	Caryophyllaceae		NE	y	Sw_F	n	herb	1974
Clethra sumbawaensis	Sleumer	Clethraceae		EN	y	F_Sw	n	tree	1975
Garcinia septogarcinia	I.M.Turner & L.V.S.Jenn.	Clusiaceae		NE	y	Sw	n	tree	1971
Garcinia sumbawensis	Lauterb.	Clusiaceae		NE	y	Sw	y	tree	1888
Garcinia timorensis	Zipp. ex Span.	Clusiaceae		NE	n	T	?	tree	1836
Terminalia zollingeri	Exell	Combretaceae		NE	y	Sw_T_F	n	tree	2001
Argyreia bifrons	Ooststr.	Convolvulaceae		NE	y	L	y	climber	1927
Argyreia glabra	Choisy	Convolvulaceae		NE	y	L	n	climber
Argyreia paivae	A.R.Simões & P.Silveira	Convolvulaceae		NE	y	T	n	climber	1974
Argyreia reinwardtiana	(Blume) Miq.	Convolvulaceae		NE	y	T	n	climber	2015
Argyreia sumbawana	Ooststr.	Convolvulaceae	y	NT	y	Sw	n	climber	1972
Argyreia walshae	Ooststr.	Convolvulaceae	y	NE	y	T	n	climber	1929
Erycibe timorensis	Hallier f. ex Hoogland	Convolvulaceae	y	NE	y	T	n	climber	1836
Ipomoea reflexa	Span.	Convolvulaceae		NE	n	Rote	?	climber
Merremia dichotoma	Ooststr.	Convolvulaceae	y	NE	y	T	n	climber	1971
Stictocardia cordatosepala	Ooststr.	Convolvulaceae	y	NE	y	L	n	climber	1909
Stictocardia discolor	Ooststr.	Convolvulaceae	y	NE	y	T_Sw_F	n	climber	1967
Costus chrysocephalus	K.Schum.	Costaceae		NE	y	?	n	herb	1828
Mukia sumbensis	Pratami	Cucurbitaceae		NE	y	Su	y	climber	1925
Trichosanthes floresana	Rugayah	Cucurbitaceae	y	VU	y	F	n	climber	1980
Zehneria elbertii	W.J.de Wilde & Duyfjes	Cucurbitaceae		NE	y	L	y	climber	1909
Zehneria immarginata	W.J.de Wilde & Duyfjes	Cucurbitaceae		NE	y	L_F	n	climber	1973
Dicksonia timorensis	Adjie	Cyatheaceae		NE	y	T	y	herb	2010
Cycas montana	A.Lindstr. & K.D.Hill	Cycadaceae	n	LC	y	F	n	tree	2000
Cycas sundaica	Miq. ex A.Lindstr. & K.D.Hill	Cycadaceae	n	LC	y	F_Sw_A	n	tree	2000
Diplacrum pygmaeopsis	(J.Kern) T.Koyama	Cyperaceae		NE	y	Su	y	herb	1936
Fimbristylis sumbaensis	Ohwi	Cyperaceae	y	DD	y	Su	n	herb	1940
Fimbristylis wetarensis	Ohwi	Cyperaceae	y	LC	y	F	n	herb	1982
Daphniphyllum timorianum	(T.C.Huang) T.C.Huang	Daphniphyllaceae		NE	y	T	n	shrub	2006
Elaeocarpus batudulangii	Weibel	Elaeocarpaceae	n	EN	y	Sw_F	n	tree	1994
Elaeocarpus brunneotomentosus	Weibel	Elaeocarpaceae	y	VU	y	Sw_F	n	tree	1978
Elaeocarpus floresii	Weibel	Elaeocarpaceae	y	DD	y	F_Su	n	tree	1994
Elaeocarpus parviflorus	Span.	Elaeocarpaceae		NE	n	T	?	tree	1836
Elaeocarpus rutengii	Weibel	Elaeocarpaceae	y	VU	y	F	y	tree	1971
Elaeocarpus schmutzii	Weibel	Elaeocarpaceae	y	EN	y	F	n	tree	1974
Elaeocarpus sebastianii	Weibel	Elaeocarpaceae	y	EN	y	Sw_F	n	tree	1984
Elaeocarpus timorensis	R.Knuth	Elaeocarpaceae	n	NE	y	T_A	n	tree	1994
Elaeocarpus tjerengii	Weibel	Elaeocarpaceae	y	DD	y	F	y	tree	1967
Elaeocarpus verheijenii	Weibel	Elaeocarpaceae	y	NT	y	F	n	tree	1981
Rhododendron renschianum	Sleumer	Ericaceae	n	NE	y	F	n	shrub	1993
Styphelia forbesii	Sleumer	Ericaceae		NE	y	T_A	n	shrub	1938
Styphelia wetarensis	J.J.Sm.	Ericaceae		NE	y	W	y	shrub	1910
Acalypha floresensis	Sagun & G.A.Levin	Euphorbiaceae	n	NE	y	F	y	tree	1962
Acalypha zollingeri	Müll.Arg.	Euphorbiaceae	y	DD	y	Sw	y	tree	1847
Claoxylon colfsii	Airy Shaw	Euphorbiaceae	y	VU	y	Sw	n	tree	1910
Euphorbia sumbawensis	Boiss.	Euphorbiaceae		NE	n	Sw	?	shrub
Macaranga glabra	(Juss.) Pax & K.Hoffm.	Euphorbiaceae		NE	y	T	y	tree
Agalmyla stellifera	Hilliard & B.L.Burtt	Gesneriaceae		NE	y	F_B_L	n	climber	2013
Epithema longitubum	Hilliard & B.L.Burtt	Gesneriaceae		NE	y	F_T	n	herb	1974
Callicarpa laciniata	H.J.Lam	Lamiaceae		NE	y	T	y	shrub
Clerodendrum elbertii	Hallier f.	Lamiaceae	y	DD	y	Sw	y	shrub	1909
Clerodendrum hettae	Hallier f.	Lamiaceae		NE	y	L_Sw	n	shrub	2005
Cryptocarya sumbawaensis	Kosterm.	Lauraceae		CR	y	Sw	n	tree	1961
Dehaasia sumbaensis	Kosterm.	Lauraceae		CR	y	Su	y	tree	1873
Acacia wetarensis	Pedley	Leguminosae	n	VU	y	T_W	n	tree	2015
Aeschynomene atropurpurea	Span.	Leguminosae		NE	n	T	?	herb
Archidendron harmsii	Malm	Leguminosae	y	NT	y	F_Sw_Su	n	tree	1987
Christia parviflora	(Schindl.) Bakh.f.	Leguminosae		DD	y	F	n	shrub	1974
Cullen gaudichaudianum	(Decne.) J.W.Grimes	Leguminosae		NE	y	B_F_Sw_Su_A_Kangean	n	shrub	1994
Dunbaria floresiana	Maesen	Leguminosae		DD	y	F	n	shrub	1978
Mucuna kawakabuti	Wiriad.	Leguminosae	y	DD	y	Su	y	climber	1925
Mucuna kostermansii	Wiriad.	Leguminosae	y	VU	y	F	y	climber	1965
Mucuna sumbawaensis	Wiriad.	Leguminosae	y	EN	y	Sw	n	climber	1961
Sarcodum bicolor	Adema	Leguminosae		NE	y	Su	y	shrub	1994
Senegalia kostermansii	(I.C.Nielsen) Maslin, Seigler & Ebinger	Leguminosae	n	NE	y	Sw_F_A_W	n	tree	1993
Senegalia verheijenii	(I.C.Nielsen) Maslin, Seigler & Ebinger	Leguminosae		DD	y	Sw_F_A_W	n	tree	1974
Sympetalandra schmutzii	Steenis	Leguminosae	n	DD	y	F	n	tree	1975
Tephrosia rigida	Span.	Leguminosae		DD	y	T	n	shrub	1969
Amyema enneantha	Barlow	Loranthaceae	y	NE	y	F	n	shrub	1975
Amyema longipes	(Danser) Barlow	Loranthaceae	y	NE	y	B	n	shrub	1994
Amyema scheffleroides	Barlow	Loranthaceae	y	DD	y	Sw	y	shrub	1960
Dendrophthoe timorana	(Danser) Barlow	Loranthaceae	y	NE	y	T	n	shrub	1975
Scurrula aphodastrica	Barlow	Loranthaceae	y	DD	y	F	n	shrub	1974
Stigmaphyllon sundaicum	C.E.Anderson	Malpighiaceae		NE	y	F_Su	n	climber	2002
Colona kostermansiana	Wirawan	Malvaceae		NE	y	Sw_Rinca	n	shrub	1966
Gossypium timorense	Prokh.	Malvaceae		NE	n	T	?	shrub	before 1834
Grewia salutaris	Span.	Malvaceae	y	DD	y	T	y	tree	1836
Grewia viridiflora	Teijsm. & Binn.	Malvaceae		NE	n	B	?	tree
Helicteres microcarpa	Span.	Malvaceae		NE	y	T_B_W	n	shrub	1939
Heritiera gigantea	Kosterm.	Malvaceae		NE	y	Sw_F	n	shrub	1981
Hildegardia sundaica	Kosterm.	Malvaceae	y	EN	y	Sw	n	tree	1961
Melochia acutangula	Span.	Malvaceae		NE	n	T	?	shrub
Sida paucifolia	DC.	Malvaceae		NE	y	T	y	herb	before 1834
Sida teysmannii	Baker f.	Malvaceae		NE	n	T	?	herb	1872-74
Turraea pinnata	Span.	Malvaceae		NE	n	T	?	shrub
Melastoma aculeolatum	Bakh.f.	Melastomataceae		NE	y	T	n	shrub	1935
Melastoma curvisepalum	Bakh.f.	Melastomataceae		NE	y	L	n	shrub	1909
Melastoma decipiens	Bakh.f.	Melastomataceae		NE	y	Su	y	shrub	1925
Melastoma elbertii	Bakh.f.	Melastomataceae		NE	y	L	y	shrub	1909
Lansium breviracemosum	Kosterm.	Meliaceae	y	NE	y	Sw_F	n	tree	1973
Reinwardtiodendron kostermansii	(Prijanto) Mabb.	Meliaceae		NE	y	Sw_F	n	tree	2019
Ficus floresana	C.C.Berg	Moraceae		NE	y	F	n	shrub	1971
Knema steenisii	W.J.de Wilde	Myristicaceae		VU	y	F	n	tree	1981
Myristica rumphii	(Blume) Kosterm.	Myristicaceae		VU	y	Su_Sw_T_F_W_B	n	tree	2006
Myristica sumbavana	Warb.	Myristicaceae		NE	y	Sw	y	tree	1909
Decaspermum triflorum	A.J.Scott	Myrtaceae		NE	y	B_L_F_Su_Sw_T_W	n	shrub	2005
Eucalyptus orophila	L.D.Pryor	Myrtaceae		CR	y	T	n	tree	2002
Eucalyptus wetarensis	L.D.Pryor	Myrtaceae		NT	y	W	n	tree	1990
Syzygium nusatenggaraense	Sunarti & Y.W.Low	Myrtaceae		NE	y	F_Sw	n	tree	1971
Syzygium timorianum	Decne.	Myrtaceae	n	DD	y	T	y	tree	1818
Chionanthus timorensis	Blume	Oleaceae		DD	y	T	n	tree	1928
Urobotrya floresensis	Hiepko	Opiliaceae		EN	y	F	n	shrub	1979
Aerides timorana	Miq.	Orchidaceae		NE	y	T	n	herb	before 1849
Appendicula baliensis	J.J.Sm.	Orchidaceae		NE	n	B	?	herb	before 1927
Bulbophyllum lombokense	Rysy	Orchidaceae		NE	y	L	y	herb	2013
Calanthe baliensis	J.J.Wood & J.B.Comber	Orchidaceae	y	EN	y	B	y	terrestrial	1982
Calanthe floresana	P.J.Cribb	Orchidaceae	y	VU	y	F	n	terrestrial	1983
Calanthe pauciverrucosa	J.J.Sm.	Orchidaceae	y	NT	y	F_Sw	n	terrestrial	1982
Calanthe secunda	P.J.Cribb	Orchidaceae	y	VU	y	F	y	terrestrial	1975
Ceratostylis baliensis	J.J.Sm.	Orchidaceae		NE	y	B	y	epiphyte	1910
Ceratostylis longipedunculata	J.J.Sm.	Orchidaceae		NE	y	L	n	epiphyte	1909
Cleisostoma sumbavense	(J.J.Sm.) Garay	Orchidaceae	y	EN	y	Sw_Su	n	epiphyte	1925
Coelogyne floresensis	Elis.George & J.-C.George	Orchidaceae		NE	y	F	y	epiphyte	2010
Coelogyne galeata	(H.A.Pedersen) M.W.Chase & Schuit.	Orchidaceae	y	VU	y	F	n	epiphyte	1983
Corybas insulifloris	P.Royen	Orchidaceae	y	DD	y	F	y	terrestrial	1970
Crepidium lyroglossum	Szlach. & Marg.	Orchidaceae	y	DD	y	F	y	terrestrial	1980
Crepidium sundaicum	Szlach. & Marg.	Orchidaceae	y	DD	y	F	y	terrestrial	1980
Cylindrolobus exappendiculatus	(J.J.Sm.) Rauschert	Orchidaceae		NE	y	L	y	epiphyte	1909
Dendrobium courtauldii	Summerh. ex J.J.Wood	Orchidaceae		NE	y	A	y	epiphyte	before 1943
Dendrobium floresianum	Metusala & P.O'Byrne	Orchidaceae		NE	y	F	y	epiphyte	2006
Dendrobium maierae	J.J.Sm.	Orchidaceae		NE	y	B	y	epiphyte	1918
Dendrobium rindjaniense	J.J.Sm.	Orchidaceae		NE	y	L	y	epiphyte	1909
Diuris fryana	Ridl.	Orchidaceae		NE	y	T	n	terrestrial	1929
Goodyera sumbawana	Ormerod	Orchidaceae	y	EN	y	Sw	n	terrestrial	1961
Habenaria ankylocentron	Schuit. & J.J.Verm.	Orchidaceae	y	CR	y	T	y	terrestrial	2005
Habenaria baliensis	J.J.Sm.	Orchidaceae	y	CR	y	B	y	terrestrial	1936
Habenaria carinata	Span.	Orchidaceae	y	DD	y	L_F_T	n	terrestrial	1998
Habenaria cauda-porcelli	Schuit. & J.J.Verm.	Orchidaceae	y	CR	y	T	y	terrestrial	1964
Luisia unguiculata	J.J.Sm.	Orchidaceae		NE	y	T	y	epiphyte	1924
Oberonia elbertii	J.J.Sm.	Orchidaceae		NE	y	L	y	epiphyte	1909
Oberonia glandulifera	Ridl.	Orchidaceae		NE	y	T	y	epiphyte	1883
Papilionanthe tricuspidata	(J.J.Sm.) Garay	Orchidaceae		NE	y	A	n	epiphyte	1939
Peristylus elbertii	J.J.Sm.	Orchidaceae		NE	y	L	y	terrestrial	1909
Peristylus lombokensis	J.J.Sm.	Orchidaceae		NE	y	L	y	terrestrial	1906
Peristylus rindjaniensis	J.J.Sm.	Orchidaceae		NE	y	L	y	terrestrial	1909
Peristylus timorensis	(Ridl.) J.J.Wood & Ormerod	Orchidaceae		NE	y	T	y	terrestrial	1883
Phalaenopsis floresensis	Fowlie	Orchidaceae	y	EN	y	F	y	epiphyte	1988
Pinalia sumbawensis	(Rchb.f.) Schuit., Y.P.Ng & H.A.Pedersen	Orchidaceae		NE	n	Sw	?	epiphyte	1847
Pomatocalpa floresanum	J.J.Sm.	Orchidaceae	y	EN	y	F	n	epiphyte	1980
Pterostylis timorensis	Schuit. & J.J.Verm.	Orchidaceae		NE	y	T	y	terrestrial	2005
Thelymitra forbesii	Ridl.	Orchidaceae		NE	y	T	n	terrestrial	1962
Thrixspermum lombokense	J.J.Sm.	Orchidaceae		EN	y	L	y	epiphyte	1909
Trichoglottis bimae	Rchb.f.	Orchidaceae		NE	n	Sw	?	epiphyte	before 1857
Tuberolabium erosulum	(J.J.Sm.) Garay	Orchidaceae		NE	y	L	y	epiphyte	1909
Vanda floresensis	Motes	Orchidaceae		NE	n	F	n	epiphyte	2020
Vanda insignis	Blume ex Lindl.	Orchidaceae	y	NT	y	F_T	n	epiphyte	2006
Vanda lombokensis	J.J.Sm.	Orchidaceae	y	CR	y	L_A	n	epiphyte	1909
Vanda perplexa	Motes & D.L.Roberts	Orchidaceae	y	NT	y	Sw_Kangean	n	epiphyte
Vanda punctata	Ridl.	Orchidaceae	y	DD	y	W	y	epiphyte	1897
Zeuxine baliensis	J.J.Sm.	Orchidaceae		NE	y	B	n	terrestrial	1926
Buchnera exserta	Fawc.	Orobanchaceae		NE	y	T	y	herb	1883
Buchnera timorensis	Fawc.	Orobanchaceae		NE	y	T	y	herb	1882
Striga spanogheana	Miq.	Orobanchaceae		NE	n	T	y	herb
Freycinetia abbreviata	Markgr.	Pandanaceae		NE	n	F	?	climber
Freycinetia lombokensis	Markgr.	Pandanaceae		NE	n	L	?	climber
Freycinetia sumbawaensis	A.P.Keim & M.Rahayu	Pandanaceae	y	VU	y	Sw	n	climber	2009
Freycinetia timorensis	Martelli	Pandanaceae		NE	y	T	y	climber	1883
Cleistanthus floricola	Airy Shaw	Phyllanthaceae	n	EN	y	F	n	tree	1965
Glochidion kostermansii	Airy Shaw	Phyllanthaceae	n	NE	y	F_Sw	n	tree	1967
Glochidion plagiophyllum	Airy Shaw	Phyllanthaceae	y	CR	y	Su	y	shrub	1974
Glochidion timorense	Airy Shaw	Phyllanthaceae		CR	y	T	y	shrub	1883
Phyllanthus glabrescens	(Miq.) Müll.Arg.	Phyllanthaceae		NE	y	Sw	y	shrub	1847
Phyllanthus submarginalis	Airy Shaw	Phyllanthaceae		NE	y	F	n	shrub	1972
Phyllanthus zippelianus	Müll.Arg.	Phyllanthaceae		NE	n	T	?	shrub	1836
Peperomia gruendleri	C.DC.	Piperaceae	y	DD	y	F_T	n	herb	1939
Peperomia kalimatina	C.DC.	Piperaceae		NE	y	L	n	herb	1909
Peperomia mollicaulis	C.DC.	Piperaceae		NE	y	L	y	herb	1909
Peperomia pubicaulis	C.DC.	Piperaceae		NE	y	L	n	herb	1909
Peperomia rigidicaulis	C.DC.	Piperaceae	y	LC	y	L_Sw_T	n	herb	1961
Piper aberrans	C.DC.	Piperaceae		NE	y	L	y	shrub	1909
Piper curtilimbum	C.DC.	Piperaceae		NE	y	L	y	shrub	1909
Piper elbertii	C.DC.	Piperaceae	y	DD	y	Sw_W	n	shrub	1910
Piper rindjanense	C.DC.	Piperaceae		NE	y	L	n	shrub	1909
Piper sapitense	C.DC.	Piperaceae		NE	y	L	n	shrub	1909
Gigantochloa lako	(Widjaja) Z.Y.Cai & Widjaja	Poaceae	y	DD	y	T_F	n	herb	1993
Bambusa ooh	Widjaja & Astuti	Poaceae	y	EN	y	B	n	herb	before 2004
Bromus timorensis	Veldkamp	Poaceae	y	DD	y	T	y	herb	1954
Chloothamnus reholttumianus	(Soenarko) Widjaja	Poaceae	y	VU	y	Sw_Su_F	n	herb	2016
Chrysopogon tenuiculmis	Henrard	Poaceae	y	LC	y	F_T_L_Su	n	herb	2005
Dichanthium erectum	Ohwi	Poaceae	y	LC	y	T_Su	n	herb	1993
Digitaria jansenii	Veldkamp	Poaceae	y	DD	y	W	y	herb	1939
Dinochloa kostermansiana	S.Dransf.	Poaceae	y	NT	y	F_Su	n	herb	2016
Dinochloa sepang	Widjaja & Astuti	Poaceae	y	VU	y	B	y	herb
Fimbribambusa jokowii	Widjaja	Poaceae		NE	y	F	n	herb	2022
Fimbribambusa rifaiana	Widjaja	Poaceae		NE	y	A	y	herb
Gigantochloa aya	Widjaja & Astuti	Poaceae	y	VU	y	B	y	herb
Gigantochloa baliana	Widjaja & Astuti	Poaceae	y	VU	y	B	n	herb	2015
Gigantochloa taluh	Widjaja & Astuti ex Damayanto, Rustiami, Mift. & Chikmaw.	Poaceae		NE	y	B	y	herb	2002
Iseilema maculatum	Jansen	Poaceae	y	DD	y	W	y	herb	1910
Iseilema minutiflorum	Jansen	Poaceae	y	DD	y	Su	y	herb	1950
Schizostachyum castaneum	Widjaja	Poaceae	y	VU	y	B	n	herb	1982
Schizostachyum purpureum	Damayanto & Widjaja	Poaceae	y	DD	y	Su	y	herb	2016
Sporobolus amaliae	Veldkamp	Poaceae	y	DD	y	T	y	herb	1962
Hypodematium phegopteroideum	Kuhn	Polypodiaceae		NE	y	T	y	herb	1875
Tectaria lombokensis	Holttum	Polypodiaceae		NE	y	L	n	herb	1909
Tectaria villosa	Holttum	Polypodiaceae	y	VU	y	Su	y	herb	1935
Portulaca macrorhiza	R.Geesink	Portulacaceae		NE	y	T	n	herb	1953
Portulaca sundaensis	Poelln.	Portulacaceae		NE	y	F_W_A	n	herb	1971
Ardisia congestiflora	C.M.Hu	Primulaceae	y	NT	y	F	n	tree	1980
Ardisia denigrata	C.M.Hu	Primulaceae	y	VU	y	Sw	n	tree	1961
Ardisia doeringiana	Malm	Primulaceae	y	DD	n	T	?	tree	1836
Ardisia kajumarina	C.M.Hu	Primulaceae	y	VU	y	Sw	n	tree	1961
Ardisia pteropoda	Miq.	Primulaceae	y	DD	y	Sw	n	tree	1982
Embelia frangulifolia	(Span. ex Miq.) Mez	Primulaceae		NE	y	T	y	tree	1836
Maesa naumanniana	Mez	Primulaceae	y	NE	y	T	n	climber	1965
Maesa pulchella	Fawc.	Primulaceae	y	NE	y	T	n	climber	1883
Berchemia pubiflora	(DC.) Miq.	Rhamnaceae		NE	n	T	?	shrub	before 1825
Rhamnus sumbawana	Lauterb.	Rhamnaceae		NE	n	Sw	?	shrub
Achilleanthus schmutzii	(M.E.Jansen) J.G.Chavez	Rubiaceae		CR	y	F	n	shrub	1981
Coffea floresiana	Boerl.	Rubiaceae		DD	y	F	y	shrub	1900
Exallage ciliicaulis	(Miq.) Bremek.	Rubiaceae		NE	y	Sw	y	herb	1847
Guettardella affinis	(Zoll.) J.G.Chavez	Rubiaceae		NE	y	F	y	shrub	1847
Hymenodictyon timoranum	(Span.) Miq.	Rubiaceae		NE	n	T	n	shrub	1836
Ixora balinensis	Bremek.	Rubiaceae		CR	y	B	n	shrub	1918
Ixora brachycotyla	Bremek.	Rubiaceae		CR	y	B	y	shrub	1918
Ixora sumbawensis	Bremek.	Rubiaceae	y	DD	y	Sw	n	shrub	1879
Morinda piperiformis	Miq.	Rubiaceae		NE	y	T	n	tree	1908
Pavetta balinensis	Bremek.	Rubiaceae		NE	y	B	y	shrub	1936
Pavetta sumbawensis	Bremek.	Rubiaceae	y	DD	y	Sw_T	n	shrub	1927
Ixora timorensis	Decne.	Rubiaceae		NE	y	T	y	shrub	1909
Psychotria sumbavana	Miq.	Rubiaceae	y	DD	y	Sw	y	shrub	1847
Spermacoce angustifolia	(Span.) Boerl.	Rubiaceae		NE	n	T	?	herb	1836
Spermacoce pumila	(Span.) Boerl.	Rubiaceae		NE	n	T	?	herb	1836
Spermacoce sociata	(Span.) Boerl.	Rubiaceae		NE	n	T	?	herb	1836
Melicope calycina	T.G.Hartley	Rutaceae		NE	y	F_Sw	n	tree	1973
Melicope timorensis	T.G.Hartley	Rutaceae		NE	y	T	n	tree	1970
Zanthoxylum timoriense	Span.	Rutaceae		NE	n	T	?	tree	1836
Guioa asquamosa	Welzen	Sapindaceae		VU	y	F_T	n	tree	1988
Lycianthes bimensis	(Miq.) Bitter	Solanaceae		NE	y	F_T_Sw	n	climber	1969
Christella timorensis	Holttum	Thelypteridaceae		NE	y	T	n	herb	2016
Plesioneuron deficiens	(Holttum) S.E.Fawc. & A.R.Sm.	Thelypteridaceae	y	NE	y	F	n	herb	1932
Pneumatopteris sumbawensis	(C.Chr. ex Rensch) Holttum	Thelypteridaceae	y	NE	y	Sw	y	herb	1927
Sphaerostephanos batulantensis	Holttum	Thelypteridaceae	y	NE	y	Sw	y	herb	1961
Sphaerostephanos posthumii	Holttum	Thelypteridaceae	y	NE	y	F	y	herb	1931
Sphaerostephanos solutus	Holttum	Thelypteridaceae	y	NE	y	T	y	herb	1836
Pilea riedlei	(Decne.) Blume	Urticaceae		NE	n	T	?	herb	1834
Pouzolzia floresiana	Friis & Wilmot-Dear	Urticaceae		NE	y	F	y	herb	1967
Procris ruhlandii	H.Schroet.	Urticaceae		NE	n	B	?	herb	1918
Urtica rubricaulis	Span.	Urticaceae		NE	n	T	?	herb	1836
Afrohybanthus verbi-divini	(Everaarts) Flicker	Violaceae	y	VU	y	F_L_ Sw	n	shrub	1974
Dinochloa nigroviolacea	Widjaja & Larasati	Poaceae		NE	y	F	n	herb	2022
Gigantochloa kelimutuense	Widjaja & Larasati	Poaceae		NE	y	F	y	herb	2022

## Sheet: Ruled out
Strobilanthes timorensis	Nees	Acanthaceae							Records from Java
Dyschoriste tinctorum	(Decne.) E.A.Tripp & T.F.Daniel	Acanthaceae							Records from Java
Gymnema albidum	Decne.	Apocynaceae							Records from Sulawesi
Wollastonia scabriuscula	Sch.Bip. ex Miq.	Asteraceae	NE		n	T	y	y	Protologue says widely distributed. Ancient specimen at P with no info may be another homonym; Nothing at L, incl under Wedelia and Seruneum
Glossocardia calva	(Sch.Bip. ex Miq.) Veldkamp	Asteraceae							Records from Maluku
Wollastonia glabrata	DC.	Asteraceae							Records from Java (Wedelia specimens on GBIF v confusing)
Elaeodendron ellipticum	Decne.	Celastraceae							Records from Java
Terminalia soembawana	Slooten	Combretaceae	NE			Sw_T_Kangean		n	Records from Thailand
Combretum tetralophoides	Slooten	Combretaceae							Records from New Guinea
Cycas glauca	Miq.	Cycadaceae							Record from N Australia
Euphorbia nudicaulis	Perr.	Euphorbiacae							Most likely occurs in Penn Malaysia
Pogostemon cristatus	Hassk.	Lamiaceae							From Java
Planchonia timorensis	Blume	Lecythidaceae							Records from New Guinea
Neptunia acinaciformis	(Span.) Miq.	Leguminosae							Records from Myanmar and Thailand
Canavalia aurita	J.D.Sauer	Leguminosae							Specimens from Sulawesi
Gigasiphon amplum	(Span.) de Wit	Leguminosae							Specimens from New Guinea
Alysicarpus timorensis	Span.	Leguminosae							Synonym of A. rugosus (widespread)
Byttneria flaccida	Span.	Malvaceae				F_T_W			Records from Java
Firmiana sumbawaensis	Kosterm.	Malvaceae							Records from Sulawesi
Melastoma caesium	Bakh.f.	Melastomataceae							Synonym of M. malabathricum
Pycnarrhena longifolia	(Decne. ex Miq.) Becc.	Menispermaceae							Wider dist across Indonesia
Eucalyptus urophylla	S.T.Blake	Myrtaceae							Records from Australia and Borneo
Appendicula wibowojuswara	J.M.H.Shaw	Orchidaceae		NE	y	Su_Sw_Fl			Occurs in Sulawesi
Dendrobium annuligerum	Rchb.f.	Orchidaceae							Record from New Guinea
Dendrobium chrysobulbon	Schltr.	Orchidaceae							Lost at Berlin but likely Sumatra
Breynia heyneana	J.J.Sm.	Phyllanthaceae							Island near Sumatra
Chloothamnus schmutzii	(S.Dransf.) Widjaja	Poaceae	y	NT	y	F	n	herb	Sunk into Chloothamnusreholttumianus in 2025 Reinwardtia
Adiantum pulchellum	Blume	Pteridaceae							Records from Java and New Guinea
Mussaenda teysmanniana	Miq.	Rubiaceae							Records from Java and Sumatra
Tarenna pubiflora	(Decne.) Meijer	Rubiaceae							Record from the Philippines
Timonius rigidus	(Miq.) F.Muell.	Rubiaceae							Papua (but maybe also a homonym)
Smilax timorensis	A.DC.	Smilacaceae							Records from Vietnam
Lycianthes aceratia	Bitter	Solanaceae							Sunk in 2024 into Lycianthes banahaensis
Ampelocissus aculeata	(Span.) Planch.	Vitaceae							Records from New Guinea

## Sheet: Sheet3
species	family	cons_ass	specimens_found	on BO db	island	type_only	notes	last_coll
Lepidagathis humifusa	Acanthaceae	NE	y		T	n	many more specimens on GBIF but most have no collector/data at all, these not databased	1828
Strobilanthes arborea	Acanthaceae	NE	y	n	T	y	Spanogue Linnaea 15. Not on GBIF, P, G	1836
Strobilanthes orientalis	Acanthaceae	CR	y	n	T	y	Known only from the type and no image at L	1970
Strobilanthes teraoi	Acanthaceae	NE	y	n	T	y	Type only (at L, but no image)	1968
Thunbergia hastata	Acanthaceae	NE	y	y	T	n	Specimens L.2845314, L.2845315, L.2845316, L.2845381, L.2845384, L.2845383, L0002880 with no info (all from Timor and v old) not digitised	2006
Dischidia crassifolia	Apocynaceae	NE	n	n	T	?	Asclep. Not on GBIF or L, not at K. Type is a cultivated plant. Protologue 1908 says "The name of this species previously published by Spanoghe was known, so that Miquel's plant was not listed in the Flora Indiae Batavae". Spanoghe lists name and says "not found".	1908
Marsdenia laurifolia	Apocynaceae	NE	y	n	T	n	Asclep. Under Hoya laurifolia at L and K. Several L specimens without collector/number/locality	1838
Vincetoxicum crassifolium	Apocynaceae	NE	y	n	T	?	Asclep. Not at L (type only, P?). Not at K, including under Tylophora	1828
Calamus timorensis	Arecaceae	DD	y	y	T	y	Uncertain species, bad sterile specimen at BO only (see Henderson)	1872-74
Dracaena timorensis	Asparagaceae	NE	y	n	T		2 specimens at L, only 1 imaged (no data for either, but 19th century), can find nothing else. Not at BO (but do have Dracaena form Timor)	1815
Begonia timorensis	Begoniaceae	NE	add specimen from P	n	T	y	Citation on POWO is just nomenclature w/ no type, basionym is Diploclinum timorensis, bit of a mess with re-used names, but cannot find types of any. Specimen P00077548 on GBIF is type of Begonia aptera Decne. which is syn of this species.	1801
Cordia trichostemon	Boraginaceae	NE	y		T	n		1828
Polycarpaea timorensis	Caryophyllaceae	NE	y		T	n	BO specimen on GBIF	2005
Garcinia timorensis	Clusiaceae	NE	n	n	T	?	Cannot find specimens: Spanoghe's Linnea. Not at K, not L or GBIF	1836
Blumea timorensis	comp	NE	y	n	T	y	Type at P is det. Blumea mollis. See emails from Nicholas, bit of a nomenclatural mess.	1795
Blumea viminea	comp	NE	y	n	T	y	Herb. Richard specimen at Paris	before 1836
Gynura steenisii	comp	NE	y	y	T	y		1953
Vernonia lamii	comp	NE	y	y	T	n		1965
Vernonia luxuriosa	comp	NE	y	n	T	n		1965
Vernonia walshae	comp	NE	y	y	T	y	misspelled walshoe on BO db	1929
Argyreia paivae	conv	NE	y	n	T	n	Not at K	1974
Argyreia reinwardtiana	conv	NE	y	n	T	n	A few v old specimens at MPU with no information; P specimens say Timor-Leste on db, specimen labels say Timor (?). Not at K	2015
Argyreia walshae	conv	NE	y	y	T	n	Not at K	1929
Erycibe timorensis	conv	NE	y	n	T	n	Not at K	1836
Merremia dichotoma	conv	NE	y	y	T	n	Not at K. Type Walsh 375 (B); dup at Z and L; Staples 2010 cites 3 specimens	1971
Daphniphyllum timorianum	daph	NE	y	n	T	n	Many Naturalis specimens are under Daphniphyllum glaucescens subsp. timorianum. Not at K (incl under glaucescens)	2006
Elaeocarpus parviflorus	Elaeocarpaceae	NE	n	n	T	?	not at K, L, GBIF (Spanoghe Linnaea)	1836
Christella timorensis	Thelypteridaceae	NE	y	n	T	n	Published in Christella: Kew Bull. 31(2): 316 (1976). See photos taken of specimens at L	2016
Dicksonia timorensis	Cyatheaceae	NE	y	y	T	y	Type at Bali & BO, "The designated isotype at K was not found" aaah. Revision of genus in Blumea, 2018. "Plants starting as hemi-epiphytes on other tree ferns"!	2010
Hypodematium phegopteroideum	Polypodiaceae	NE	y	n	T	y	Forschungsr. Gazelle 4(Farne): 8 (1889). Berlin specimen. Not at K.	1875
Sphaerostephanos solutus	Thelypteridaceae	NE	y	n	T	y	Published in Sphaerostephanos: Fl. Males., Ser. 2, Pterid. 1(5): 459 (1982)	1836
Tephrosia rigida	Leguminosae	DD	y	n	T	n	Genus revised 1983; couple of old collections from Timor not databased because no info at all	1969
Dendrophthoe timorana	Loranthaceae	NE	y	n	T	n	not at K	1975
Gossypium timorense	Malvaceae	NE	n	n	T		No specimens cited in 1947 Bot. Zhurn. SSSR. Pub as G. javanicum Decne in 1834. Not on P database, reviewed all Gossypium at L from Timor, none fit. MO guide to LE has no spp from Indonesia. NB not G. javanicum Blume	before 1834
Grewia salutaris	Malvaceae	DD	y	n	T	y	Prosea db: medicinal. Timor Spanogue 1841. Burret (1926) says he saw a Gaudichaud specimen "sent 1830" from Utrecht. K Econ Bot has a bark specimen, donated by Wellcome Trust	1836
Helicteres microcarpa	Malvaceae	NE	add specimens		T		Pulau Semau (nr S Timor) and Pulau Kambing (many of these but probably the one next to Semau), Fl. Ned. Ind. 1(2): 171 (1858)	1939
Sida paucifolia	Malvaceae	NE	y	n	T		DC's Prodromus in K library, Latin protologue only	before 1834
Sida teysmannii	Malvaceae	NE	n	n	T	?	Type Teijs 10804 Nothing in GBIF or L	1872-74
Melastoma aculeolatum	Melastomataceae	NE	y	y	T	n	Probably misspelled aculeatum on BO database	1935
Eucalyptus orophila	Myrtaceae	CR	y	n	T	n	GBIF specimens all from Brazil (cult there?). Not at K. All records from Australian Virtual Herb. Probably a few more L.D. Pryor coll.s than I databased, but no images online so cannot check labels.	2002
Syzygium timorianum	Myrtaceae	DD	y	n	T	y	Only specimen at P. No specimens cited in protologue. Not at K.	1818
Chionanthus timorensis	Oleaceae	DD	y	n	T	n	At L (2 coll.s with multiple sheets). Not at K. No specimens cited in protologue (Blume, only locality Timor)	1928
Aerides timorana	Orchidaceae	NE	y	y	T	n	BO and L specimens both with very little data	before 1849
Diuris fryana	Orchidaceae	NE	y	n	T		Additional 2 specimens at L without images	1929
Habenaria ankylocentron	Orchidaceae	CR	y	n	T	y		2005
Habenaria cauda-porcelli	Orchidaceae	CR	y	n	T	y		1964
Luisia unguiculata	Orchidaceae	NE	y	y	T	y	Described 1926 from cultivated material (Timor), BO specimen has placename so georef'ed. Silveira et al (2008) did not see specimen "until taxonomy re-evaluated this taxon should not be assessed for conservtion"	1924
Oberonia glandulifera	Orchidaceae	NE	y	n	T			1883
Peristylus timorensis	Orchidaceae	NE	y	n	T		Described in Habenaria. See Silveira 2008 (known only from the type)	1883
Pterostylis timorensis	Orchidaceae	NE	y	n	T		Silveira et al 2008: types at AVE and L but not seen by me	2005
Thelymitra forbesii	Orchidaceae	NE	y	n	T		See Silveira et al 2008	1962
Buchnera exserta	Orobanchaceae	NE	y	n	T	y	See JSTOR. Not on GBIF or K. Unable to rule this out definitively. Type Forbes 3811 bis, specimen annotated Buchnera tomentosa L.2780204 is sterile (annotated by Philcox) and label says "with 3811". Protologue mentions corolla, and an exceptionally long capsule	1883
Freycinetia timorensis	Pandanaceae	NE	y	y	T	y	Type Forbes 3889 "in herb Buitenzorg"; BO have it.	1883
Glochidion timorense	Phyllanthaceae	CR	y	n	T	y	Not at K, type at L. Kew Bull. 27: 31 (1972). Type Forbes 3802, cited as Phyllanthus sp. No locality, but 3807 is Mount Sobale	1883
Phyllanthus zippelianus	Phyllanthaceae	NE	n	n	T	?	not on GBIF under any name. Publications as Phyllanthus zippelianus, Phyllanthus cantoniensis, and Diasperus do not cite specimens. Spanoghue collection? Could not find in Phyllanthus from Timor at L. Not at K.	1836
Bambusa lako	Poaceae	DD	y	n	T		in cultivation (cult specimens at L, in Australia by 1970s)	1993
Bromus timorensis	Poaceae	DD	y	n	T			1954
Sporobolus amaliae	Poaceae	DD	y	n	T			1962
Portulaca macrorhiza	Portulacaceae	NE	add specimens		T	n		1953
Ardisia doeringiana	Primulaceae	DD	n	n	T	?	not on GBIF, K or L. Repert. Spec. Nov. Regni Veg. 41: 296 (1937): probably lost at Berlin	1836
Embelia frangulifolia	Primulaceae	NE	y	n	T	y	Under Ardisia frangulifolia at L	1836
Maesa naumanniana	Primulaceae	NE	y	n	T	n	type at K	1965
Maesa pulchella	Primulaceae	NE	y	n	T	n	L and NHM. Cited in protologue: Forbes 3556, 3566, 3573, 4103. Forbes 3566 not found. Not at K	1883
Berchemia pubiflora	Rhamnaceae	NE	n	n	T		This is new comb in 1856, basionym in Ceanothus pubiflous from Prodromus 1825. No types cited. Not at K.	before 1825
Hymenodictyon timoranum	Rubiaceae	NE	n	n	T	n	Spanoghue: Wood sample only under Hymenodictyon timoriense at L. Not at K. Basionym Cinchona timorana Span. US collection 02366105 cult at Bogor in 1903	1836
Morinda piperiformis	Rubiaceae	NE	y	n	T	n	at L. Not at K	1908
Spermacoce angustifolia	Rubiaceae	NE	n	n	T	?	Specimens on GBIF under S. angustifolia Boerl. are from Brazil. Should be under Galianthe angustifolia (Cham. & Schltdl.) E.L.Cabral. Specimens under Spermacoce angustifolia Wall. are from Myanmar. No records under Bigelovia angustifolia.	1836
Spermacoce pumila	Rubiaceae	NE	n	n	T	?	Only records from Brazil and Africa. Not at K in 6C	1836
Spermacoce sociata	Rubiaceae	NE	n	n	T	?	Not on GBIF. Not at K in 6C	1836
Melicope timorensis	Rutaceae	NE	y	n	T	n	All specimens cited in Allertonia 8: 269 (2001) checked	1970
Zanthoxylum timoriense	Rutaceae	NE	n	n	T	?	Not on GBIF, L or at K; in Hartley's 1966 review of genus "not seen but from descrip closer to Toddalia". Toddalia now a syn of Zanthoxylum	1836
Pilea riedlei	Rutaceae	NE	n	n	T		Not at L, P, G or GBIF	1836
Urtica rubricaulis	Rutaceae	NE	n	n	T		Specimen at L is Urtica rubricaulis Hornem. ex Blume, a later homonym, not this species. Citation only. Linnaea 15: 344 (1841)	1836

## Sheet: Sheet4
species	family	In Monk
Hypoestes discreta	Acanthaceae
Lepidagathis armata	Acanthaceae
Lepidagathis humifusa	Acanthaceae
Rostellularia lanceolata	Acanthaceae
Strobilanthes arborea	Acanthaceae
Strobilanthes bremekampiana	Acanthaceae
Strobilanthes orientalis	Acanthaceae
Strobilanthes renschiae	Acanthaceae
Strobilanthes teraoi	Acanthaceae
Thunbergia hastata	Acanthaceae
Thunbergia kangeanensis	Acanthaceae
Thunbergia pleistodonta	Acanthaceae
Saurauia schmutzii	Actinidiaceae	y
Saurauia verheijenii	Actinidiaceae	y
Mitrephora sundaica	Annonaceae
Cynanchum sumbawanum	Apocynaceae
Dischidia crassifolia	Apocynaceae
Marsdenia laurifolia	Apocynaceae
Ochrosia syncarpa	Apocynaceae
Ochrosia tenimberensis	Apocynaceae
Parsonsia sundensis	Apocynaceae
Strophanthus puberulus	Apocynaceae
Vincetoxicum crassifolium	Apocynaceae
Rhaphidophora floresensis	Araceae
Calamus sumbawensis	Arecaceae
Calamus timorensis	Arecaceae
Pinanga arinasae	Arecaceae
Dracaena timorensis	Asparagaceae
Begonia baliensis	Begoniaceae
Begonia bimaensis	Begoniaceae
Begonia brangbosangensis	Begoniaceae
Begonia jaranpusangensis	Begoniaceae
Begonia lempuyangensis	Begoniaceae
Begonia lombokensis	Begoniaceae
Begonia lugrae	Begoniaceae
Begonia multibracteata	Begoniaceae
Begonia pseudomuricata	Begoniaceae
Begonia semongkatensis	Begoniaceae
Begonia sendangensis	Begoniaceae
Begonia sumbawaensis	Begoniaceae
Begonia timorensis	Begoniaceae
Cordia trichostemon	Boraginaceae
Cynoglossum timorense	Boraginaceae
Mammea timorensis	Calophyllaceae	y
Polycarpaea sumbana	Caryophyllaceae
Polycarpaea timorensis	Caryophyllaceae
Polycarpaea zollingeri	Caryophyllaceae
Clethra sumbawaensis	Clethraceae
Garcinia septogarcinia	Clusiaceae	y
Garcinia sumbawensis	Clusiaceae
Garcinia timorensis	Clusiaceae
Terminalia zollingeri	Combretaceae
Adenostemma renschii	Compositae
Blumea sumbawensis	Compositae
Blumea timorensis	Compositae
Blumea viminea	Compositae
Ethulia triflora	Compositae
Glossocardia alorensis	Compositae
Glossocardia josephinae	Compositae
Gynura batorensis	Compositae
Gynura elberti	Compositae
Gynura fulva	Compositae
Gynura grandifolia	Compositae
Gynura steenisii	Compositae
Gynura sundaiaca	Compositae
Senecio lombokensis	Compositae
Vernonia albifolia	Compositae
Vernonia capituliflora	Compositae
Vernonia coerulea	Compositae
Vernonia floresiana	Compositae
Vernonia lamii	Compositae
Vernonia letiensis	Compositae
Vernonia luxuriosa	Compositae
Vernonia sumbavensis	Compositae
Vernonia tengwallii	Compositae
Vernonia timorensis	Compositae
Vernonia walshae	Compositae
Vernonia wetarensis	Compositae
Argyreia bifrons	Convolvulaceae
Argyreia glabra	Convolvulaceae
Argyreia paivae	Convolvulaceae
Argyreia reinwardtiana	Convolvulaceae
Argyreia sumbawana	Convolvulaceae
Argyreia walshae	Convolvulaceae
Erycibe timorensis	Convolvulaceae
Ipomoea reflexa	Convolvulaceae
Merremia dichotoma	Convolvulaceae
Stictocardia cordatosepala	Convolvulaceae
Stictocardia discolor	Convolvulaceae
Trichosanthes floresana	Cucurbitaceae
Zehneria elbertii	Cucurbitaceae
Zehneria immarginata	Cucurbitaceae
Cycas glauca	Cycadaceae
Cycas montana	Cycadaceae
Cycas sundaica	Cycadaceae
Diplacrum pygmaeopsis	Cyperaceae
Fimbristylis sumbaensis	Cyperaceae
Fimbristylis wetarensis	Cyperaceae
Daphniphyllum timorianum	Daphniphyllaceae
Elaeocarpus batudulangii	Elaeocarpaceae	y
Elaeocarpus brunneotomentosus	Elaeocarpaceae	y
Elaeocarpus floresii	Elaeocarpaceae	y
Elaeocarpus parviflorus	Elaeocarpaceae
Elaeocarpus rutengii	Elaeocarpaceae	y
Elaeocarpus schmutzii	Elaeocarpaceae	y
Elaeocarpus sebastianii	Elaeocarpaceae	y
Elaeocarpus timorensis	Elaeocarpaceae	y
Elaeocarpus tjerengii	Elaeocarpaceae	y
Elaeocarpus verheijenii	Elaeocarpaceae	y
Rhododendron renschianum	Ericaceae
Styphelia forbesii	Ericaceae
Styphelia wetarensis	Ericaceae
Acalypha floresensis	Euphorbiaceae
Acalypha zollingeri	Euphorbiaceae
Claoxylon colfsii	Euphorbiaceae
Euphorbia sumbawensis	Euphorbiaceae
Christella timorensis	Thelypteridaceae
Dicksonia timorensis	Cyatheaceae
Hypodematium phegopteroideum	Polypodiaceae
Plesioneuron batulantensis	Thelypteridaceae
Pneumatopteris sumbawensis	Thelypteridaceae
Plesioneuron deficiens	Thelypteridaceae
Sphaerostephanos posthumi	Thelypteridaceae
Sphaerostephanos solutus	Thelypteridaceae
Tectaria lombokensis	Tectariaceae
Tectaria villosa	Tectariaceae
Agalmyla stellifera	Gesneriaceae
Epithema longitubum	Gesneriaceae
Clerodendrum elbertii	Lamiaceae
Clerodendrum hettae	Lamiaceae
Cryptocarya sumbawaensis	Lauraceae	y
Dehaasia sumbaensis	Lauraceae	y
Acacia wetarensis	Leguminosae
Archidendron harmsii	Leguminosae
Christia parviflora	Leguminosae
Cullen gaudichaudianum	Leguminosae
Dunbaria floresiana	Leguminosae
Mucuna kawakabuti	Leguminosae
Mucuna kostermansii	Leguminosae
Mucuna sumbawaensis	Leguminosae
Sarcodum bicolor	Leguminosae
Senegalia kostermansii	Leguminosae
Senegalia verheijenii	Leguminosae
Sympetalandra schmutzii	Leguminosae
Tephrosia rigida	Leguminosae
Amyema enneantha	Loranthaceae
Amyema longipes	Loranthaceae
Amyema scheffleroides	Loranthaceae
Dendrophthoe timorana	Loranthaceae
Scurrula aphodastrica	Loranthaceae
Stigmaphyllon sundaicum	Malpighiaceae
Colona kostermansiana	Malvaceae
Gossypium timorense	Malvaceae
Grewia salutaris	Malvaceae
Grewia viridiflora	Malvaceae
Helicteres microcarpa	Malvaceae
Heritiera gigantea	Malvaceae
Hildegardia sundaica	Malvaceae
Sida paucifolia	Malvaceae
Sida teysmannii	Malvaceae
Melastoma aculeolatum	Melastomataceae
Melastoma caesium	Melastomataceae
Melastoma curvisepalum	Melastomataceae
Melastoma decipiens	Melastomataceae
Melastoma elbertii	Melastomataceae
Lansium breviracemosium	Meliaceae
Reinwardtiodendron kostermansii	Meliaceae
Ficus floresana	Moraceae
Knema steenisii	Myristiaceae	y
Myristica rumphii	Myristiaceae	n
Myristica sumbavana	Myristiaceae	n
Decaspermum triflorum	Myrtaceae
Eucalyptus orophila	Myrtaceae
Eucalyptus wetarensis	Myrtaceae
Syzygium timorianum	Myrtaceae
Chionanthus timorensis	Oleaceae
Urobotrya floresensis	Opiliaceae
Aerides timorana	Orchidaceae
Appendicula baliensis	Orchidaceae
Appendicula wibowojuswara	Orchidaceae
Bulbophyllum lombokense	Orchidaceae
Calanthe baliensis	Orchidaceae
Calanthe floresana	Orchidaceae
Calanthe pauciverrucosa	Orchidaceae
Calanthe secunda	Orchidaceae
Ceratostylis baliensis	Orchidaceae
Ceratostylis longipedunculata	Orchidaceae
Cleisostoma sumbavense	Orchidaceae
Coelogyne floresensis	Orchidaceae
Corybas insulifloris	Orchidaceae
Crepidium lyroglossum	Orchidaceae
Crepidium sundaicum	Orchidaceae
Cylindrolobus exappendiculatus	Orchidaceae
Dendrobium courtauldii	Orchidaceae
Dendrobium floresianum	Orchidaceae
Dendrobium maierae	Orchidaceae
Dendrobium rindjaniense	Orchidaceae
Dendrochilum galeatum	Orchidaceae
Diuris fryana	Orchidaceae
Goodyera sumbawana	Orchidaceae
Habenaria ankylocentron	Orchidaceae
Habenaria baliensis	Orchidaceae
Habenaria carinata	Orchidaceae
Habenaria cauda-porcelli	Orchidaceae
Luisia unguiculata	Orchidaceae
Oberonia elbertii	Orchidaceae
Oberonia glandulifera	Orchidaceae
Papilionanthe tricuspidata	Orchidaceae
Peristylus elbertii	Orchidaceae
Peristylus lombokensis	Orchidaceae
Peristylus rindjaniensis	Orchidaceae
Peristylus timorensis	Orchidaceae
Phalaenopsis floresensis	Orchidaceae
Pinalia sumbawensis	Orchidaceae
Pomatocalpa floresanum	Orchidaceae
Pterostylis timorensis	Orchidaceae
Thelymitra forbesii	Orchidaceae
Thrixspermum lombokense	Orchidaceae
Trichoglottis bimae	Orchidaceae
Tuberolabium erosulum	Orchidaceae
Vanda insignis	Orchidaceae
Vanda lombokensis	Orchidaceae
Vanda perplexa	Orchidaceae
Vanda punctata	Orchidaceae
Zeuxine baliensis	Orchidaceae
Buchnera exserta	Orobanchaceae
Freycinetia sumbawaensis	Pandanaceae
Freycinetia timorensis	Pandanaceae
Cleistanthus floricola	Phyllanthaceae
Glochidion kostermansii	Phyllanthaceae
Glochidion plagiophyllum	Phyllanthaceae
Glochidion timorense	Phyllanthaceae
Phyllanthus glabrescens	Phyllanthaceae
Phyllanthus submarginalis	Phyllanthaceae
Phyllanthus zippelianus	Phyllanthaceae
Peperomia gruendleri	pip
Peperomia kalimatina	pip
Peperomia mollicaulis	pip
Peperomia pubicaulis	pip
Peperomia rigidicaulis	pip
Piper aberrans	pip
Piper curtilimbum	pip
Piper elbertii	pip
Piper rindjanense	pip
Piper sapitense	pip
Bambusa lako	Poaceae
Bambusa ooh	Poaceae
Bromus timorensis	Poaceae
Chloothamnus reholttumianus	Poaceae
Chloothamnus schmutzii	Poaceae
Chrysopogon tenuiculmis	Poaceae
Dichanthium erectum	Poaceae
Digitaria jansenii	Poaceae
Dinochloa kostermansiana	Poaceae
Dinochloa sepang	Poaceae
Fimbribambusa rifaiana	Poaceae
Gigantochloa aya	Poaceae
Gigantochloa baliana	Poaceae
Iseilema maculatum	Poaceae
Iseilema minutiflorum	Poaceae
Schizostachyum castaneum	Poaceae
Schizostachyum purpureum	Poaceae
Sporobolus amaliae	Poaceae
Portulaca macrorhiza	Portulacaceae	y
Portulaca sundaensis	Portulacaceae	y
Ardisia congestiflora	Primulaceae
Ardisia denigrata	Primulaceae
Ardisia doeringiana	Primulaceae
Ardisia kajumarina	Primulaceae
Ardisia pteropoda	Primulaceae
Embelia frangulifolia	Primulaceae
Maesa naumanniana	Primulaceae
Maesa pulchella	Primulaceae
Berchemia pubiflora	Rhamnaceae
Rhamnus sumbawana	Rhamnaceae
Antirhea affinis	Rubiaceae
Antirhea schmutzii	Rubiaceae
Coffea floresiana	Rubiaceae
Exallage ciliicaulis	Rubiaceae
Hymenodictyon timoranum	Rubiaceae
Ixora balinensis	Rubiaceae
Ixora brachycotyla	Rubiaceae
Ixora sumbawensis	Rubiaceae
Morinda piperiformis	Rubiaceae
Pavetta balinensis	Rubiaceae
Pavetta sumbawensis	Rubiaceae
Psychotria sumbavana	Rubiaceae
Spermacoce angustifolia	Rubiaceae
Spermacoce pumila	Rubiaceae
Spermacoce sociata	Rubiaceae
Melicope calycina	Rutaceae
Melicope timorensis	Rutaceae
Zanthoxylum timoriense	Rutaceae
Guioa asquamosa	Sapindaceae
Lycianthes aceratia	Solanaceae
Lycianthes bimensis	Solanaceae
Pilea riedlei	Urticaceae
Pouzolzia floresiana	Urticaceae
Procris ruhlandii	Urticaceae
Urtica rubricaulis	Urticaceae
Afrohybanthus verbi-divini	Violaceae
