# Supplementary material for: A vouchered and georeferenced checklist of the endemic vascular plant species of the Lesser Sunda Islands highlights data deficiencies and threat levels
Source: PhytoKeys. 2026 Apr 9;273:21–36. doi: 10.3897/phytokeys.273.184780 (PMC13087668; doi:10.3897/phytokeys.273.184780)
Supplement: Supplementary material 4 — Number of endemic species by family for the Lesser Sunda Islands [file phytokeys-273-021_article-184780__-s004.xlsx]

## Sheet: Sheet1
Family	Number of spp in LSI
Annonaceae	1
Araceae	1
Asparagaceae	1
Aspleniaceae	1
Calophyllaceae	1
Clethraceae	1
Combretaceae	1
Costaceae	1
Cyatheaceae	1
Daphniphyllaceae	1
Malpighiaceae	1
Moraceae	1
Oleaceae	1
Opiliaceae	1
Sapindaceae	1
Solanaceae	1
Violaceae	1
Actinidiaceae	2
Boraginaceae	2
Cycadaceae	2
Gesneriaceae	2
Lauraceae	2
Meliaceae	2
Portulacaceae	2
Rhamnaceae	2
Arecaceae	3
Caryophyllaceae	3
Clusiaceae	3
Cyperaceae	3
Ericaceae	3
Lamiaceae	3
Myristicaceae	3
Orobanchaceae	3
Polypodiaceae	3
Rutaceae	3
Cucurbitaceae	4
Melastomataceae	4
Pandanaceae	4
Urticaceae	4
Euphorbiaceae	5
Loranthaceae	5
Myrtaceae	5
Thelypteridaceae	6
Phyllanthaceae	7
Apocynaceae	8
Primulaceae	8
Elaeocarpaceae	10
Piperaceae	10
Convolvulaceae	11
Malvaceae	11
Acanthaceae	13
Begoniaceae	14
Leguminosae	14
Rubiaceae	16
Poaceae	21
Asteraceae	28
Orchidaceae	47
