# Supplementary material for: A vouchered and georeferenced checklist of the endemic vascular plant species of the Lesser Sunda Islands highlights data deficiencies and threat levels
Source: PhytoKeys. 2026 Apr 9;273:21–36. doi: 10.3897/phytokeys.273.184780 (PMC13087668; doi:10.3897/phytokeys.273.184780)
Supplement: Supplementary material 5 — Georeferenced specimen data for Lesser Sunda Islands species [file phytokeys-273-021_article-184780__-s005.xlsx]

## Sheet: Template
catalogNumber	basisofrecord	family	genus	species	authority	RANK1	SP2	collector	add_coll	prefix	fieldNumber	suffix	day	month	year	locality	country	island	decimalLatitude	decimalLongitude	locationAccordingTo	coordinateUncertaintyInKilometers	minimumElevationInMeters	maximumElevationInMeters
BM000950167	PreservedSpecimen	Acanthaceae	Hypoestes	discreta	S.Moore			Zollinger, H.			3349				1847	Ins. Sumbawa	Indonesia	Sumbawa	-8.58944	118.47	Google Earth	95
BM000950167	PreservedSpecimen	Acanthaceae	Hypoestes	discreta	S.Moore			Zollinger, H.			3349				1847		Indonesia	Sumbawa	-8.24651	117.992	Google Earth	50
	Literature	Acanthaceae	Lepidagathis	armata	Lindau			Warburg, O.			17114			11	1888	Sumbawa, Keltro Meltro	Indonesia	Sumbawa	-8.45404	118.724	Google Earth	40
P00256333	PreservedSpecimen	Acanthaceae	Lepidagathis	humifusa	Decne.			Leschenault de la Tour, J.B.L.T.			s.n.				1803	Timor	Indonesia	Timor	-10.1786	123.598	Google Earth	190
P00256336	PreservedSpecimen	Acanthaceae	Lepidagathis	humifusa	Decne.			Riedlé, A.			s.n.				1801	Timor	Indonesia	Timor	-10.1786	123.598	Google Earth	25
L0931176	PreservedSpecimen	Acanthaceae	Lepidagathis	humifusa	Decne.			Zippelius, A.			s.n.					Timor	Indonesia	Timor	-10.1786	123.598	Google Earth	40
L0002905	PreservedSpecimen	Acanthaceae	Rostellularia	lanceolata	Bremek.			de Voogd, C.N.A.			2095		25	6	1933	Lombok. Poesoekpas (Sembalong)	Indonesia	Lombok	-8.47845	116.089	Google Earth	6	1500
L0002884	PreservedSpecimen	Acanthaceae	Strobilanthes	arborea	Span.			Spanoghe, J.B.			s.n.				1836	Rotty [Pulau Rote]	Indonesia	Rote	-10.7247	123.153	Google Earth	80
L.2841679	PreservedSpecimen	Acanthaceae	Strobilanthes	bremekampiana	J.R.I.Wood & J.R.Benn.			Walsh, M.E.			122		22	5	1929	Nenas, South Central Timor	Indonesia	Timor	-9.55296	124.259	Google Earth	5
	Literature	Acanthaceae	Strobilanthes	bremekampiana	J.R.I.Wood & J.R.Benn.			Walsh, M.E.			316		22	5	1929	Timor, South central part, Nenas, Mt Mutis	Indonesia	Timor	-9.55296	124.259	Google Earth	5	1100
L.2841678	PreservedSpecimen	Acanthaceae	Strobilanthes	bremekampiana	J.R.I.Wood & J.R.Benn.			Kostermans, A.J.G.H.	Wirawan, N.		453		22	4	1965	W Flores, near Ruteng	Indonesia	Flores	-8.61748	120.462	Google Earth	6	1200
	Literature	Acanthaceae	Strobilanthes	bremekampiana	J.R.I.Wood & J.R.Benn.			de Voogd, C.N.A.			2583		13	6	1936	Lombok, Mt Rinjani	Indonesia	Lombok	-8.48143	116.394	Google Earth	30	1400
L0002849	PreservedSpecimen	Acanthaceae	Strobilanthes	orientalis	J.R.I.Wood & J.R.Benn.			Friedberg, L.			1179		18	6	1970	East Timor, Bobonaro, Ue Peg	Timor-Leste	Timor	-8.95664	125.261	Google Earth	35	1200
B100003012	PreservedSpecimen	Acanthaceae	Strobilanthes	renschiae	J.R.I.Wood & J.R.Benn.			Rensch, I.			368				1927	Lombok	Indonesia	Lombok	-8.66089	116.348	Google Earth	118
L.2833795	PreservedSpecimen	Acanthaceae	Strobilanthes	renschiae	J.R.I.Wood & J.R.Benn.			Veldkamp, J.F.			7018		16	6	1975	Flores, Ruteng, Lusang Pass.	Indonesia	Flores	-8.65741	120.465	Google Earth	4	1600
L.2833796	PreservedSpecimen	Acanthaceae	Strobilanthes	renschiae	J.R.I.Wood & J.R.Benn.			Schmutz, E.			1391		1	4	1967	Flores-West, oberhalb Ruteng	Indonesia	Flores	-8.62345	120.463	Google Earth	5	1200
L.2833797	PreservedSpecimen	Acanthaceae	Strobilanthes	renschiae	J.R.I.Wood & J.R.Benn.			Schmutz, E.			6139		11	4	1985	Flores, Manggarai, Ruteng	Indonesia	Flores	-8.61748	120.462	Google Earth	5
L0002865	PreservedSpecimen	Acanthaceae	Strobilanthes	teroi	J.R.I.Wood & J.R.Benn.			Schmutz, E.			2236		21	6	1968	Timor, Ren Laka'a	Indonesia	Timor	-9.10667	125.061	Google Earth	2	1568
L.2834176	PreservedSpecimen	Acanthaceae	Strobilanthes	wetarensis	J.R.I.Wood & Scotland			Elbert, J.			4548		27	2	1910		Wetar		-7.8	126.3	GBIF	100	485	500
L 0003024	PreservedSpecimen	Acanthaceae	Strobilanthes	wetarensis	J.R.I.Wood & Scotland			Elbert, J.			4427		8	2	1910	Sunda	Wetar		-7.76542	126.359	GBIF	100	150	550
barcode-00063040	PreservedSpecimen	Acanthaceae	Strobilanthes	wetarensis	J.R.I.Wood & Scotland			Elbert, J.			4427		8	2	1910	Sunda	Wetar		-7.76542	126.359	GBIF	100	150	550
	PreservedSpecimen	Acanthaceae	Strobilanthes	wetarensis	J.R.I.Wood & Scotland			Walsh, M.E.					3	7	1929		Timor						730	730
L.2845313	PreservedSpecimen	Acanthaceae	Thunbergia	hastata	Decne.			Brown, R.			s.n.				1803	Coepang, Timor	Indonesia	Timor	-10.1786	123.598	Google Earth	14
L.2845382	PreservedSpecimen	Acanthaceae	Thunbergia	hastata	Decne.			Wiriadinata, H.			3007		2	3	1982	Timor, Camplong, Kecamatan Fatule'u.	Indonesia	Timor	-10.0375	123.923	Geonames	5
	Literature	Acanthaceae	Thunbergia	hastata	Decne.			Walsh, M.E.			20			3	1929	South-central Timor: Soe	Indonesia	Timor	-9.75722	124.185	Google Earth	10	880
L.3720599	PreservedSpecimen	Acanthaceae	Thunbergia	hastata	Decne.			Cowie, I.D.			11037		1	3	2006	Timor Leste; Mt Paitxau Range, near Malahara.	Timor-Leste	Timor	-8.54466	127.191	Google Earth	4		830
L.2845386	PreservedSpecimen	Acanthaceae	Thunbergia	hastata	Decne.			Elbert, J.			4462		18	2	1910	Wetar, bei Loswerang von Ilwaki	Indonesia	Wetar	-7.87225	126.433	Google Earth	10	500	600
L.2845385	PreservedSpecimen	Acanthaceae	Thunbergia	hastata	Decne.			Elbert, J.			4481		19	2	1910	Wetar, Sepakurung bei Loswerang.	Indonesia	Wetar	-7.86941	126.422	Google Earth	10	600	800
	Literature	Acanthaceae	Thunbergia	kangeanensis	Bremek.			Backer, C.A.			29592				1919	P. Paliat	Kangean		-6.9483	, 115.574041	Google Earth	10	5
	Literature	Acanthaceae	Thunbergia	kangeanensis	Bremek.			Backer, C.A.			27456				1919	Tambajangan	Kangean		-6.86457	115.436	Google Earth	4	100
	Literature	Acanthaceae	Thunbergia	kangeanensis	Bremek.			Beguin, H.			2				1919	Pandeman	Kangean		-6.8553	115.323	Google Earth	4
	Literature	Acanthaceae	Thunbergia	kangeanensis	Bremek.			Backer, C.A.			26767				1919	P. Kangean, Ardjasa	Kangean		-6.85117	115.272	Google Earth	4	30
	Literature	Acanthaceae	Thunbergia	kangeanensis	Bremek.			Dommers, J.L.			150					Sambakati	Kangean		-6.84877	115.309	Google Earth	4			Date 1913 or 1919-1922
	Literature	Acanthaceae	Thunbergia	kangeanensis	Bremek.			Backer, C.A.			27296				1919	P. Mamboerit	Kangean		-6.84348	115.22	Google Earth	2	0
L.2838888	PreservedSpecimen	Acanthaceae	Thunbergia	pleistodonta	Bremek.			Kostermans, A.J.G.H.	Wirawan, N.		46		10	4	1965	W. Flores. S part Mt Ndeki	Indonesia	Flores	-8.8431	120.641	Google Earth	4	250
BO-1481209	PreservedSpecimen	Acanthaceae	Thunbergia	pleistodonta	Bremek.			Rensch, I.			1445		3	7	1927	Flores, Mburang	Indonesia	Flores	-8.81393	120.607	Google Earth	5
L.2838891	PreservedSpecimen	Acanthaceae	Thunbergia	pleistodonta	Bremek.			Elbert, J.			3936		13	12	1909	Ui-ut, sudostel. Abfall zur Waworada-bai	Indonesia	Sumbawa	-8.68073	118.797	Google Earth	30	0	200
L.2838890	PreservedSpecimen	Acanthaceae	Thunbergia	pleistodonta	Bremek.			Colfs, P.F.A.			137			11	1879	Djalatan. Sumbawa	Indonesia	Sumbawa	-8.54466	118.561	Google Earth	100
L0002882	PreservedSpecimen	Acanthaceae	Thunbergia	pleistodonta	Bremek.			Colfs, P.F.A.			268				1879	Sumbawa	Indonesia	Sumbawa	-8.54423	118.443	Google Earth	100
L.2838893	PreservedSpecimen	Acanthaceae	Thunbergia	pleistodonta	Bremek.			Elbert, J.			2009		8	6	1909	Lombok, Rinjani-vulkangebirge SSO-Seite. Swela bei Pringabaja	Indonesia	Lombok	-8.51706	116.558	Google Earth	10	350	500
L.2838892	PreservedSpecimen	Acanthaceae	Thunbergia	pleistodonta	Bremek.			Elbert, J.			1842		7	6	1909	Lombok, Rinjani-vulkangebirge sud-ost Seite. Sapittal. Südbahng des Pussukberges	Indonesia	Lombok	-8.48003	116.546	Google Earth	10	700	900
L.2838894	PreservedSpecimen	Acanthaceae	Thunbergia	pleistodonta	Bremek.			Elbert, J.			3507		13	12	1909	Sumbawa, sultanat Bima, Oo, Landschaft Danggo	Indonesia	Sumbawa	-8.45357	118.51	Google Earth	10	250	500
L.2838887	PreservedSpecimen	Acanthaceae	Thunbergia	pleistodonta	Bremek.			Elbert, J.			3602			11	1909	Sumbawa, Sultamet Bima. West. Landschaft Donggo. Kenanta.	Indonesia	Sumbawa	-8.39294	118.655	Google Earth	8	100	300
L.2838889	PreservedSpecimen	Acanthaceae	Thunbergia	pleistodonta	Bremek.			Elbert, J.			3681		8	12	1909	Sumbawa, Sultanat Bima, Kologebirge, Westeite	Indonesia	Sumbawa	-8.37719	118.742	Google Earth	8	200	375
K001262809	PreservedSpecimen	Actinidiaceae	Saurauia	schmutzii	Hoogland			Schmutz, E.			4424		26	2	1977	Flores - Manggarai, [Ponggeok]	Indonesia	Flores	-8.70227	120.426	Google Earth	2	800
K001262808	PreservedSpecimen	Actinidiaceae	Saurauia	schmutzii	Hoogland			Schmutz, E.			4423		30	8	1979	W. Flores - Manggarai, [Panglembor]	Indonesia	Flores	-8.6819	120.309	Google Earth	2	900
L.2386961	PreservedSpecimen	Actinidiaceae	Saurauia	schmutzii	Hoogland			Kostermans, A.J.G.H.	Wirawan, N.		605		15	4	1965	W. Flores, Potje Likang, near Ruteng.	Indonesia	Flores	-8.63095	120.41	Google Earth	2	1400
L.2386956	PreservedSpecimen	Actinidiaceae	Saurauia	schmutzii	Hoogland			Verheijen, J.A.J.			785		26	8	1963	Flores, Ruteng.	Indonesia	Flores	-8.61748	120.462	Google Earth	5
L.2386955	PreservedSpecimen	Actinidiaceae	Saurauia	schmutzii	Hoogland			Verheijen, J.A.J.			4876		14	5	1981	Flores	Indonesia	Flores	-8.61748	120.462	Google Earth	100
K000761664	PreservedSpecimen	Actinidiaceae	Saurauia	schmutzii	Hoogland			Hoogland, R.D.			12652		28	6	1975	In gully of Tsuntsarompe creek near Nderu village, 2 km due W of Ruteng; W. Flores	Indonesia	Flores	-8.61571	120.44	Google Earth	3	1200
L.2386960	PreservedSpecimen	Actinidiaceae	Saurauia	schmutzii	Hoogland			Verheijen, J.A.J.			4698		12	10	1975	Flores, Ruteng, Leda	Indonesia	Flores	-8.61571	120.441	Google Earth	3
L.3769446	PreservedSpecimen	Actinidiaceae	Saurauia	schmutzii	Hoogland			Verheijen, J.A.J.			4828		15	10	1979	Flores, Ruteng, Leda.	Indonesia	Flores	-8.61571	120.441	Google Earth	3	1200
L.2386964	PreservedSpecimen	Actinidiaceae	Saurauia	schmutzii	Hoogland			Hoogland, R.D.			12650		27	6	1975	Near Rongket village, ca 4 km due E of Ruteng, W. Flores	Indonesia	Flores	-8.614	120.522	Google Earth	2	1200
L.2386962	PreservedSpecimen	Actinidiaceae	Saurauia	schmutzii	Hoogland			Hoogland, R.D.			12651		27	6	1975	Near Rongket village, ca 4 km due E of Ruteng, W. Flores	Indonesia	Flores	-8.614	120.522	Google Earth	2	1200
L.2386959	PreservedSpecimen	Actinidiaceae	Saurauia	schmutzii	Hoogland			Verheijen, J.A.J.			784		26	8	1963	Flores, Distr. Manggarai, pr. Ruteng e.a.	Indonesia	Flores	-8.60846	120.46	Google Earth	6	1000	1200
L.2387217	PreservedSpecimen	Actinidiaceae	Saurauia	verheijenii	Hoogland			Verheijen, J.A.J.			110		30	3	1962	Flores. Geli Mutu [Mgemen]	Indonesia	Flores	-8.77554	121.818	Google Earth	5
L.2387196	PreservedSpecimen	Actinidiaceae	Saurauia	verheijenii	Hoogland			Schmutz, E.			4427		9	9	1979	W. Flores (Managgarai), Panglembok.	Indonesia	Flores	-8.67666	120.305	Google Earth	5	900
L.2387195	PreservedSpecimen	Actinidiaceae	Saurauia	verheijenii	Hoogland			Schmutz, E.			4425		9	9	1979	W. Flores (Managgarai), Panglembok.	Indonesia	Flores	-8.67286	120.3	Google Earth	5	800
L.2387200	PreservedSpecimen	Actinidiaceae	Saurauia	verheijenii	Hoogland			Schmutz, E.			2874	a	9	1	1972	Flores, West Manggarai, Ruteng, to Mt. Ngando Napu.	Indonesia	Flores	-8.66981	120.461	Google Earth	3	1450
L.2387211	PreservedSpecimen	Actinidiaceae	Saurauia	verheijenii	Hoogland			Hoogland, R.D.			12655		29	6	1975	Southern slope of main mountain range ca 6 km S of Ruteng; W. Flores	Indonesia	Flores	-8.66876	120.459	Google Earth	4	1450
L.2387216	PreservedSpecimen	Actinidiaceae	Saurauia	verheijenii	Hoogland			Verheijen, J.A.J.			2076		5	7	1964		Indonesia	Flores	-8.65703	120.465	Google Earth
L.2387199	PreservedSpecimen	Actinidiaceae	Saurauia	verheijenii	Hoogland			Schmutz, E.			976		7	1	1979	W. Flores (Managgarai), Ruteng, Golo Lusang	Indonesia	Flores	-8.65597	120.465	Google Earth	3	1640
L.2387213	PreservedSpecimen	Actinidiaceae	Saurauia	verheijenii	Hoogland			Schmutz, E.			4839		12	3	1981	W. Flores - Manggarai, [Kempo]	Indonesia	Flores	-8.63549	120.075	Google Earth	7	900
L.2387198	PreservedSpecimen	Actinidiaceae	Saurauia	verheijenii	Hoogland			Schmutz, E.			478		9	9	1966	W. Flores (Managgarai), Ruteng	Indonesia	Flores	-8.63529	120.456	Google Earth	8	1500
L0012682	PreservedSpecimen	Actinidiaceae	Saurauia	verheijenii	Hoogland			Hoogland, R.D.			12648		26	6	1975	Near desa Golorukal at foot of Poco Taduwalog. W. of Ruteng W. Flores.	Indonesia	Flores	-8.63431	120.443	Google Earth	2	1500
L.2387210	PreservedSpecimen	Actinidiaceae	Saurauia	verheijenii	Hoogland			Hoogland, R.D.			12647		26	6	1975	Near desa Golorukal at foot of Poco Taduwalog, W. of Ruteng; W. Flores	Indonesia	Flores	-8.63428	120.443	Google Earth	3	1500
L.2387204	PreservedSpecimen	Actinidiaceae	Saurauia	verheijenii	Hoogland			Schmutz, E.			3846		30	9	1975	W. Flores. Naga.	Indonesia	Flores	-8.6296	119.963	Google Earth	10	900
L.2387207	PreservedSpecimen	Actinidiaceae	Saurauia	verheijenii	Hoogland			Schmutz, E.			4422		20	6	1979	Flores - Manggarai. Rekus	Indonesia	Flores	-8.62512	120.033	Google Earth	6	900
L.2387221	PreservedSpecimen	Actinidiaceae	Saurauia	verheijenii	Hoogland			Veldkamp, J.F.			7104		23	6	1975	Flores, W of Ruteng, Poco Kasteno.	Indonesia	Flores	-8.62048	120.427	Google Earth	3	1375
L.2387202	PreservedSpecimen	Actinidiaceae	Saurauia	verheijenii	Hoogland			Hoogland, R.D.			12645		24	6	1975	Poco Kasteno near Ruteng, W. Flores	Indonesia	Flores	-8.61945	120.437	Google Earth	4	1300
L.2387220	PreservedSpecimen	Actinidiaceae	Saurauia	verheijenii	Hoogland			Verheijen, J.A.J.			334		16	5	1963	Flores, Ruteng	Indonesia	Flores	-8.61748	120.462	Google Earth	5
L.2387212	PreservedSpecimen	Actinidiaceae	Saurauia	verheijenii	Hoogland			Hoogland, R.D.			12644		24	6	1975	Poco Kasteno near Ruteng, W. Flores	Indonesia	Flores	-8.61663	120.419	Google Earth	3	1350
L.2387219	PreservedSpecimen	Actinidiaceae	Saurauia	verheijenii	Hoogland			Verheijen, J.A.J.			4766		10	11	1976	Flores. Golo Dukal, Wae Sita	Indonesia	Flores	-8.61484	120.44	Google Earth	3
L.2387222	PreservedSpecimen	Actinidiaceae	Saurauia	verheijenii	Hoogland			Kostermans, A.J.G.H.	Wirawan, N.		579		25	4	1965	W. Flores. Manau near Ruteng	Indonesia	Flores	-8.61205	120.487	Google Earth	15	1200
L.2387218	PreservedSpecimen	Actinidiaceae	Saurauia	verheijenii	Hoogland			Verheijen, J.A.J.			333		16	5	1963	Flores, Distr. Manggarai, pr. Ruteng	Indonesia	Flores	-8.60359	120.443	Google Earth	4	1000	1200
L.2387214	PreservedSpecimen	Actinidiaceae	Saurauia	verheijenii	Hoogland			Veldkamp, J.F.			7090		21	6	1975	Flores, Ruteng, Wae Garit River.	Indonesia	Flores	-8.58667	120.432	Google Earth	2	900
L.2387201	PreservedSpecimen	Actinidiaceae	Saurauia	verheijenii	Hoogland			Schmutz, E.			272		10	6	1966	Flores. Wangkung (Bo).	Indonesia	Flores	-8.5266	120.014	Google Earth	10	350
L.2387209	PreservedSpecimen	Actinidiaceae	Saurauia	verheijenii	Hoogland			Rahayu, M.	Yusuf, R.		715		4	9	1984	Flores. ± 21 km from north Ruteng, Cibal-Pagal.	Indonesia	Flores	-8.47038	120.482	Google Earth	4	700
L.2109429	PreservedSpecimen	Actinidiaceae	Saurauia	verheijenii	Hoogland			Ros, I.			166		23	9	1994	Sumbawa, Tambora Gunung	Indonesia	Sumbawa	-8.23359	117.889	Google Earth	23	1200
L.1762104	PreservedSpecimen	Annonaceae	Mitrephora	sundaica	Weeras. & R.M.K.Saunders			Kostermans, A.J.G.H.			22003	A	11	4	1965	W. Flores. S. coastal zone near Mborong.	Indonesia	Flores	-8.81818	120.603	Google Earth	5
L.1762105	PreservedSpecimen	Annonaceae	Mitrephora	sundaica	Weeras. & R.M.K.Saunders			Verheijen, J.A.J.			2759		6	5	1970	Flores, Ke'uda (Rikaé)	Indonesia	Flores	-8.5539	120.691	Google Earth	10
L0064592	PreservedSpecimen	Annonaceae	Mitrephora	sundaica	Weeras. & R.M.K.Saunders			van Steenis, C.G.G.J.			18076		17	12	1957	E. Port. Timor. Between Baucau and Vemassi	Timor-Leste	Timor	-8.46616	126.325	Google Earth	6	100	350
L0699544	PreservedSpecimen	Apocynaceae	Marsdenia	laurifolia	(Decne.) Kloppenb.			Spanoghe, J.B.			s.n.				1836	Timor	Indonesia	Timor	-10.1868	123.587	Google Earth	80
L.2726419	PreservedSpecimen	Apocynaceae	Marsdenia	laurifolia	(Decne.) Kloppenb.			Zippelius, A.			s.n.				1828	Timor	Indonesia	Timor	-10.1786	123.598	Google Earth	40
L.2711760	PreservedSpecimen	Apocynaceae	Ochrosia	syncarpa	Markgr.			Schmutz, E.			2425		30	8	1968	Flores. Mittel-Ende-Mataloko.	Indonesia	Flores	-8.87019	121.09	Google Earth	40	700
L0004599	PreservedSpecimen	Apocynaceae	Ochrosia	syncarpa	Markgr.			Kostermans, A.J.G.H.			22012		11	4	1965	W. Flores, S. coastal part.	Indonesia	Flores	-8.81818	120.603	Google Earth	5
L.2711762	PreservedSpecimen	Apocynaceae	Ochrosia	syncarpa	Markgr.			Verheijen, J.A.J.			3394		16	4	1973	Flores. Pantai Borong.	Indonesia	Flores	-8.81815	120.603	Google Earth	3
L.2711759	PreservedSpecimen	Apocynaceae	Ochrosia	syncarpa	Markgr.			Neth. Ind. For. Service		bb	21430		15	9	1936	Timor in Ond. Flores, Ngada, Mborong	Indonesia	Flores	-8.81593	120.625	Google Earth	10	100
L.2711763	PreservedSpecimen	Apocynaceae	Ochrosia	syncarpa	Markgr.			Kostermans, A.J.G.H.	Wirawan, N.		64		10	4	1965	W. Flores. S.part near Wae Wot	Indonesia	Flores	-8.66711	120.185	Google Earth	70	150
L.2711761	PreservedSpecimen	Apocynaceae	Ochrosia	syncarpa	Markgr.			Verheijen, J.A.J.			3479		7	3	1974	Flores. N.Lanang T.Golo	Indonesia	Flores	-8.6313	122.213	Leiden Bioportal	40
L.2711765	PreservedSpecimen	Apocynaceae	Ochrosia	syncarpa	Markgr.			Loeters, J.J.			1662		28	4	1962	Oost Lombok	Indonesia	Lombok	-8.60948	116.516	Google Earth	66
L0295012	PreservedSpecimen	Apocynaceae	Ochrosia	tenimberensis	Markgr.			Pleyte, D.R.			72	A	10	3	1956	Moluccas; Tanimbar Jamdena, Saumlaki	Indonesia	Tanimbar	-7.98514	131.341	Google Earth	5
L.2703318	PreservedSpecimen	Apocynaceae	Parsonsia	sundensis	D.J.Middleton			Darnaedi, D.			615		12	1	1975	P. Timor. On the road between Kapan to Fatumanasi	Indonesia	Timor	-9.72097	124.267	Google Earth	4	1000
L.2703322	PreservedSpecimen	Apocynaceae	Parsonsia	sundensis	D.J.Middleton			Bloembergen, S.			3373		4	3	1939	Timor. Kp. Bioba.	Indonesia	Timor	-9.68274	123.776	Google Earth	10	1300
L.2703378	PreservedSpecimen	Apocynaceae	Parsonsia	sundensis	D.J.Middleton			Schmutz, E.			1904		5	12	1967	Flores - West, nach Nisar.	Indonesia	Flores	-8.77529	119.933	Google Earth	5	600	650
L0004659	PreservedSpecimen	Apocynaceae	Parsonsia	sundensis	D.J.Middleton			van Steenis, C.G.G.J.			18306		23	12	1953	Centr. Port. Timor. Mt Perdido (ascent of Ossu)	Timor-Leste	Timor	-8.72054	126.331	Google Earth	2	1700
L.2703315	PreservedSpecimen	Apocynaceae	Parsonsia	sundensis	D.J.Middleton			Schmutz, E.			1782		20	10	1967	Flores, West; Ruteng, Potjo Ri'i-Potjo Ngando Napu.	Indonesia	Flores	-8.6771	120.471	Google Earth	5	1700	1800
L.2703375	PreservedSpecimen	Apocynaceae	Parsonsia	sundensis	D.J.Middleton			Schmutz, E.			1979		17	12	1967	Flores, West-; Ruteng, Potjo Kasteno.	Indonesia	Flores	-8.65333	120.419	Google Earth	4
L.2703316	PreservedSpecimen	Apocynaceae	Parsonsia	sundensis	D.J.Middleton			Verheijen, J.A.J.			806		26	11	1963	Flores, dist. Manggarai, pr. Ruteng. S. Ratamasa	Indonesia	Flores	-8.64131	120.561	Google Earth	15
L.2703376	PreservedSpecimen	Apocynaceae	Parsonsia	sundensis	D.J.Middleton			Verheijen, J.A.J.			809		26	11	1963	Flores, Ruteng. [S. Latamasaka]	Indonesia	Flores	-8.64131	120.561	Google Earth	15
L.2703377	PreservedSpecimen	Apocynaceae	Parsonsia	sundensis	D.J.Middleton			Verheijen, J.A.J.			5273		3	6	1982	Flores. Tekaq Kodang to G. Areb	Indonesia	Flores	-8.63605	120.064	Google Earth	5	200
L.2703323	PreservedSpecimen	Apocynaceae	Parsonsia	sundensis	D.J.Middleton			Kostermans, A.J.G.H.	Wirawan, N.		890		15	4	1965	W. Flores. Trail Ruteng - Pongkor. Potjo Likang.	Indonesia	Flores	-8.62857	120.422	Google Earth	4	1600
L.2703379	PreservedSpecimen	Apocynaceae	Parsonsia	sundensis	D.J.Middleton			Kostermans, A.J.G.H.	Wirawan, N.		741		30	4	1965	W. Flores. Mt. Mendosama.	Indonesia	Flores	-8.61774	120.534	Google Earth	4	1500
L.2703325	PreservedSpecimen	Apocynaceae	Parsonsia	sundensis	D.J.Middleton			Schmutz, E.			2984		21	6	1972	Flores. Lema, Golo Ronto.	Indonesia	Flores	-8.61417	120.573	Geonames	5	1500
L.2703328	PreservedSpecimen	Apocynaceae	Parsonsia	sundensis	D.J.Middleton			Kostermans, A.J.G.H.			19166		3	11	1961	W. Sumbawa. Mt. Batulante, N.W. slope	Indonesia	Sumbawa	-8.59933	117.301	Google Earth	5	700
L.2703374	PreservedSpecimen	Apocynaceae	Parsonsia	sundensis	D.J.Middleton			Kostermans, A.J.G.H.			18836			4	1961	W. Sumbawa. Mt Batulante. Brangbossang.	Indonesia	Sumbawa	-8.59018	117.274	Google Earth	5	800
L.2703319	PreservedSpecimen	Apocynaceae	Parsonsia	sundensis	D.J.Middleton			Kostermans, A.J.G.H.			18351		19	4	1961	W. Sumbawa, Mt. Batulante. Trail from Batudulang to Pusu.	Indonesia	Sumbawa	-8.58064	117.278	Google Earth	4
L.2703321	PreservedSpecimen	Apocynaceae	Parsonsia	sundensis	D.J.Middleton			Kostermans, A.J.G.H.			18861		1	5	1961	W. Sumbawa, Mt. Babulanteh. Sampar Olat Ridge, N. of Batudulang.	Indonesia	Sumbawa	-8.5804	117.287	Google Earth	5	500	600
L.2703327	PreservedSpecimen	Apocynaceae	Parsonsia	sundensis	D.J.Middleton			Kuswata Kartawinata, E.			185		13	5	1961	W. Sumbawa, Semongkat Atas, Olat Sekampil.	Indonesia	Sumbawa	-8.56012	117.293	Google Earth	12	700
BO	PreservedSpecimen	Apocynaceae	Strophanthus	puberulus	Pax			Saakov, S.G.			83		8	7	1962	Padar, Flores	Indonesia	Padar	-8.67494	119.553	Google Earth	8
L.2708028	PreservedSpecimen	Apocynaceae	Strophanthus	puberulus	Pax			Colfs, P.F.A.			303			11	1879	Sumbawa	Indonesia	Sumbawa	-8.54423	118.443	Google Earth	100
L.2708030	PreservedSpecimen	Apocynaceae	Strophanthus	puberulus	Pax			Elbert, J.			3892		16	12	1909	Sumbawa. Doro Kedo bei Bima.	Indonesia	Sumbawa	-8.50139	118.795	Geonames	2	10	150
P00495828	PreservedSpecimen	Apocynaceae	Strophanthus	puberulus	Pax			Zollinger, H.			3410				1847	Sumbawa. In convallibus inter Wiera et Bima	Indonesia	Sumbawa	-8.40525	118.907	Google Earth	40
P03915140	PreservedSpecimen	Apocynaceae	Vincetoxicum	crassifolium	(Zipp. ex Decne.) Kuntze			Zippelius, A.			42				1828	Timor	Indonesia	Timor	-10.1786	123.598	Google Earth	40
L.1422513	PreservedSpecimen	Araceae	Rhaphidophora	floresensis	P.C.Boyce			Schmutz, E.			3837	C	15	9	1975	Lesser Sunda Is: W. Flores. Sessok	Indonesia	Flores	-8.7832	120.042	Google Earth	5	610
L.1422511	PreservedSpecimen	Araceae	Rhaphidophora	floresensis	P.C.Boyce			Verheijen, J.A.J.			2973		6	2	1971	Fl. Soemba Eil. Flores. Wae-Garit (Ruteng)	Indonesia	Flores	-8.61748	120.462	Google Earth	5
L.1422510	PreservedSpecimen	Araceae	Rhaphidophora	floresensis	P.C.Boyce			Verheijen, J.A.J.			3024		23	10	1970	W. Flores: L. Adjang	Indonesia	Flores	-8.50726	120.68	Google Earth	5	600
	Literature	Arecaceae	Calamus	sumbawensis	Burret			Rensch, I.			649		2	5	1927	Insel Sumbawa: Batu Dulang	Indonesia	Sumbawa	-8.58777	117.281	Google Earth	6	900
BO	PreservedSpecimen	Arecaceae	Calamus	timorensis	Becc.			Teijsmann, J.E.			10790					Timor		Timor
	Literature	Arecaceae	Pinanga	arinasae	Witono			Wahyuni							2017	Bali, Gianyar Botanic Gardens	Indonesia	Bali	-8.35083	115.267	Google Earth	2
K001262564	PreservedSpecimen	Arecaceae	Pinanga	arinasae	Witono			Dransfield, J.			3512		18	5	1973	Bali, Bt. Tapak, Eka Karya, Bedugbul.	Indonesia	Bali	-8.27721	115.267	Google Earth	4	1100
L.1449259	PreservedSpecimen	Asparagaceae	Dracaena	timorensis	Kunth			Anonymous			s.n.						Timor-Leste	Timor	-9.15778	125.262	Google Earth	500
P01775089	PreservedSpecimen	Asparagaceae	Dracaena	timorensis	Kunth			Anonymous			s.n.				1815		Timor	Timor	-9.15778	125.262	Google Earth	500
L.3507947	PreservedSpecimen	Aspleniaceae	Hymenasplenium	hovenkampii	K.W.Xu & Li Bing Zhang			Schmutz, E.			5646		18	4	1983	Lesser Sunda Islands, Manggarai, Ruteng,	Flores		-8.61139	120.464	Geonames	2	1110	1110
L.3507945	PreservedSpecimen	Aspleniaceae	Hymenasplenium	hovenkampii	K.W.Xu & Li Bing Zhang			Schmutz, E.			5352		20	5	1982	East Nusa Tenggara: Lesser Sunda Islands, Manggarai, Ruteng	Flores		-8.61139	120.464	Geonames	2	1300	1300
	Literature	Asteraceae	Adenostemma	renschii	J.Kost.			Rensch, I.			1500			7	1927	Flores, Geli Moetoe	Indonesia	Flores	-8.77554	121.818	Google Earth	4	1500
ZT-00270383	PreservedSpecimen	Asteraceae	Adenostemma	renschii	J.Kost.			Jaag, O.			1341			5	1938	Central highland, Pido-Woisika	Indonesia	Alor	-8.22486	124.768	Google Earth	4	800
P00692068	PreservedSpecimen	Asteraceae	Blumea	sumbawensis	(Miq.) Boerl.			Zollinger, H.			2240		11	8	1845	In M. Tambora, ± 6000'	Indonesia	Sumbawa	-8.29088	117.995	Google Earth	20	1829
P01816039	PreservedSpecimen	Asteraceae	Blumea	timorensis	DC. ex Decne.			Baudin, T.N.			s.n.				1795	Timor		Timor	-10.1786	123.598	Google Earth	50
P02587136	PreservedSpecimen	Asteraceae	Blumea	viminea	DC.			Herbarium Richard			s.n.				before 1836	Timor		Timor	-9.15778	125.262	Google Earth	500
BM000945722	PreservedSpecimen	Asteraceae	Ethulia	triflora	J.Kost.			Walsh, M.E.			310		22	5	1929	South Central Timor, Moetis, Nenas.	Indonesia	Timor	-9.57219	124.2	Google Earth	4	1250
	PreservedSpecimen	Asteraceae	Ethulia	triflora	J.Kost.			de Voogd, C.N.A.			2271		14	11	1935	Timor, Moetis	Indonesia	Timor	-9.56096	124.23	Google Earth	18
L0001961	PreservedSpecimen	Asteraceae	Glossocardia	alorensis	Veldkamp & Kreffer			Bouman-Houtman, A.			167		28	6	1929	Alor	Indonesia	Alor	-8.16709	124.853	Google Earth	92
L.1310241	PreservedSpecimen	Asteraceae	Glossocardia	josephinae	Veldkamp & Kreffer			Verheijen, J.A.J.			4159		28	7	1974	Sumba. Jundu Kabuku (Melolo)	Indonesia	Sumba	-9.89475	120.641	Google Earth	16
L.1310243	PreservedSpecimen	Asteraceae	Glossocardia	josephinae	Veldkamp & Kreffer			Iboet			49				1925	Sumba	Indonesia	Sumba	-9.72559	120.267	Google Earth	50
L.1310245	PreservedSpecimen	Asteraceae	Glossocardia	josephinae	Veldkamp & Kreffer			de Voogd, C.N.A.			1860		1	12	1934	Soemba	Indonesia	Sumba	-9.67767	120.214	Google Earth	212	200
L0001965	PreservedSpecimen	Asteraceae	Glossocardia	josephinae	Veldkamp & Kreffer			Jaag, O.			20		25	4	1938	Sumba. Von Waingapoe nach Km 7.	Indonesia	Sumba	-9.67601	120.221	Google Earth	5	150
	Literature	Asteraceae	Glossocardia	josephinae	Veldkamp & Kreffer			Monod de Froideville, C.			1328		3	8	1949	Sumba, bij Waingapore	Indonesia	Sumba	-9.67267	120.263	Google Earth	10	50
	Literature	Asteraceae	Glossocardia	josephinae	Veldkamp & Kreffer			Monod de Froideville, C.			1329		3	8	1949	Sumba, bij Waingapore	Indonesia	Sumba	-9.67267	120.263	Google Earth	10	50
L.1310242	PreservedSpecimen	Asteraceae	Glossocardia	josephinae	Veldkamp & Kreffer			Verheijen, J.A.J.			3911		12	7	1974	Sumba, Wangga Waingapu.	Indonesia	Sumba	-9.65842	120.254	Google Earth	8
L.1310244	PreservedSpecimen	Asteraceae	Glossocardia	josephinae	Veldkamp & Kreffer			Kostermans, A.J.G.H.			22174		6	4	1965	Sumba near Waingapu. Low alt.	Indonesia	Sumba	-9.64351	120.271	Google Earth	9
L0001989	PreservedSpecimen	Asteraceae	Gynura	batorensis	F.G.Davies			Zollinger, H.			3896		8	9	1857	Bali, near Bator	Indonesia	Bali	-8.25633	115.391	Google Earth	6
L.1307443	PreservedSpecimen	Asteraceae	Gynura	batorensis	F.G.Davies			van Steenis, C.G.G.J.			7935		8	4	1936	Bali, G. Batoer	Indonesia	Bali	-8.2536	115.399	Google Earth	14	1033
L.1307441	PreservedSpecimen	Asteraceae	Gynura	batorensis	F.G.Davies			de Voogd, C.N.A.			2022		25	5	1935	Bali, Bator	Indonesia	Bali	-8.24432	115.385	Google Earth	4	1300
L.1307524	PreservedSpecimen	Asteraceae	Gynura	elberti	J.Kost.			Kostermans, A.J.G.H.			18272		17	4	1961	W Sumbawa. Batulanteh Mts; trail from Batutdulang to summit.	Indonesia	Sumbawa	-8.58813	117.276	Google Earth	2	700	800
L.1307526	PreservedSpecimen	Asteraceae	Gynura	elberti	J.Kost.			Elbert, J.			2271		19	6	1909	Lombok, Rinjani-vulkangebirge SW-Seite. Sangkareang, SSO.-abhang	Indonesia	Lombok	-8.46598	116.353	Google Earth	10	700	1700
L0001991	PreservedSpecimen	Asteraceae	Gynura	elberti	J.Kost.			Elbert, J.			1251		11	5	1909	Lombok, Rinjani-vulkangebirge N-Seite. Segare Anak Kratersee gebeit	Indonesia	Lombok	-8.39027	116.418	Google Earth	4	1975	2100
L.1307525	PreservedSpecimen	Asteraceae	Gynura	elberti	J.Kost.			Dilmy, A.			1013		25	3	1964	Bali, Batu Knu	Indonesia	Bali	-8.35027	115.103	Google Earth	8	1300
L.1307523	PreservedSpecimen	Asteraceae	Gynura	elberti	J.Kost.			Holstvoogd, C.			s.n.		14	4	1950	Bali, environs of Kentamani	Indonesia	Bali	-8.25896	115.351	Google Earth	6
L.1307529	PreservedSpecimen	Asteraceae	Gynura	fulva	F.G.Davies			Schmutz, E.		1/	0		10	10	1971	Flores, W Manggarai	Indonesia	Flores	-8.71954	120.002	Google Earth	55
L.1307537	PreservedSpecimen	Asteraceae	Gynura	fulva	F.G.Davies			Veldkamp, J.F.			7009		16	6	1975	Lusang Pass, Ruteng.	Indonesia	Flores	-8.66414	120.459	Google Earth	5	1600
L.1307533	PreservedSpecimen	Asteraceae	Gynura	fulva	F.G.Davies			Schmutz, E.			6940		12	7	1988	Flores, Ruteng, summit of Rana Ka	Indonesia	Flores	-8.63766	120.53	Google Earth	2
L.1307534	PreservedSpecimen	Asteraceae	Gynura	fulva	F.G.Davies			Verheijen, J.A.J.			3420		18	2	1974	Flores. Puncak Ranaka	Indonesia	Flores	-8.63766	120.53	Google Earth	2	2400
L0001992	PreservedSpecimen	Asteraceae	Gynura	fulva	F.G.Davies			Schmutz, E.			3831		2	8	1975	W. Flores, Rana Ka, oberhalb Ruteng	Indonesia	Flores	-8.63704	120.53	Google Earth	2	2400
L.1307530	PreservedSpecimen	Asteraceae	Gynura	fulva	F.G.Davies			Verheijen, J.A.J.			1996		20	6	1964	Flores, Ruteng	Indonesia	Flores	-8.63684	120.459	Google Earth	10	1500
L.1307535	PreservedSpecimen	Asteraceae	Gynura	fulva	F.G.Davies			Verheijen, J.A.J.		1994/	95		20	6	1964	Flores, [Hotju] / Ruteng, G. [Kuning]	Indonesia	Flores	-8.63667	120.459	Google Earth	16	1500
L.1307531	PreservedSpecimen	Asteraceae	Gynura	fulva	F.G.Davies			Schmutz, E.			460				c. 1965	Flores, Ruteng	Indonesia	Flores	-8.63667	120.459	Google Earth	16	1500
L.1307538	PreservedSpecimen	Asteraceae	Gynura	fulva	F.G.Davies			Schouten, A.R.			145		20	7	1961	Flores, Ruteng	Indonesia	Flores	-8.63667	120.459	Google Earth	16	1500
L.1307532	PreservedSpecimen	Asteraceae	Gynura	fulva	F.G.Davies			Kostermans, A.J.G.H.	Wirawan, N.		686		28	4	1965	W. Flores, Mt Ranaka	Indonesia	Flores	-8.62151	120.519	Google Earth	8	1600
L.1307545	PreservedSpecimen	Asteraceae	Gynura	grandifolia	F.G.Davies			Kooy, C.W.			109		26	4	1965	Timor. Nairobo	Indonesia	Timor	-9.92611	123.848	Geonames	70	300
L.1307541	PreservedSpecimen	Asteraceae	Gynura	grandifolia	F.G.Davies			Bloembergen, S.			3422		10	3	1939	Kp. Huë Kenutu. ± 1.5km S of the stone of Kapan	Indonesia	Timor	-9.74112	124.277	Google Earth	10	1000
U.1127258	PreservedSpecimen	Asteraceae	Gynura	grandifolia	F.G.Davies			Jonker, H.G.			267		28	4	1916	Timor	Indonesia	Timor	-9.15778	125.262	Google Earth	500
L0001993	PreservedSpecimen	Asteraceae	Gynura	grandifolia	F.G.Davies			Kostermans, A.J.G.H.	Wirawan, N.		271		14	4	1965	W. Flores, S. Part Mt. Ndeki	Indonesia	Flores	-8.8426	120.643	Google Earth	3	300
L.1307540	PreservedSpecimen	Asteraceae	Gynura	grandifolia	F.G.Davies			de Voogd, C.N.A.			2818		14	9	1936	Flores, Keo	Indonesia	Flores	-8.83013	121.193	Google Earth	4	1200
L.1307544	PreservedSpecimen	Asteraceae	Gynura	grandifolia	F.G.Davies			de Voogd, C.N.A.			1779		14	5	1934	Flores, Badjawa	Indonesia	Flores	-8.78472	120.974	Geonames	5
L.1307549	PreservedSpecimen	Asteraceae	Gynura	grandifolia	F.G.Davies			Schmutz, E.			4327		5	2	1979	Flores - Manggarai. [Minang]	Indonesia	Flores	-8.76873	120.288	Google Earth	100	900
L.1307546	PreservedSpecimen	Asteraceae	Gynura	grandifolia	F.G.Davies			Schmutz, E.			2829		18	11	1971	Flores, West Manggarai. Descent to Mbrai, Nunang	Indonesia	Flores	-8.72897	120.002	Google Earth	6	800
L.1307547	PreservedSpecimen	Asteraceae	Gynura	grandifolia	F.G.Davies			Verheijen, J.A.J.			3725		5	7	1974	Flores. Sundeh	Indonesia	Flores	-8.675	122.092	Naturalis	10
L.1307542	PreservedSpecimen	Asteraceae	Gynura	grandifolia	F.G.Davies			Kostermans, A.J.G.H.	Wirawan, N.		673		26	4	1965	W. Flores. Ruteng	Indonesia	Flores	-8.64827	120.465	Google Earth	2	1500
L.1307548	PreservedSpecimen	Asteraceae	Gynura	grandifolia	F.G.Davies			van Steenis, C.G.G.J.			18047		16	12	1953	E. Timor. Plateau of Baucau	Timor-Leste	Timor	-8.47611	126.469	Google Earth	8	350
L.1307539	PreservedSpecimen	Asteraceae	Gynura	grandifolia	F.G.Davies			Jaag, O.			290		2	5	1938	Alor, Kabola Halbinsel, Hochland von Adang-Boedjang	Indonesia	Alor	-8.19326	124.479	Google Earth	6	650
K000843758	PreservedSpecimen	Asteraceae	Gynura	steenisii	F.G.Davies			van Steenis, C.G.G.J.			18241		23	12	1953	Centr. Port. Timor Mt Perdido (ascent from Ossu)	Timor-Leste	Timor	-8.73201	126.379	Google Earth	3	700
L0281743	PreservedSpecimen	Asteraceae	Gynura	sundaiaca	F.G.Davies			van Steenis, C.G.G.J.			18025		15	12	1953	E. Timor. Limestone plateau of Baucau	Timor-Leste	Timor	-8.47611	126.469	Google Earth	8	350
L.1307593	PreservedSpecimen	Asteraceae	Gynura	sundaiaca	F.G.Davies			Jaag, O.			518		5	5	1938	Alor. Kabola Halbinsel (Südküste). Alor ketijl - Kalabahi	Indonesia	Alor	-8.24512	124.467	Google Earth	13	5
L.1307591	PreservedSpecimen	Asteraceae	Gynura	sundaiaca	F.G.Davies			Jaag, O.			741		9	5	1938	Alor. Kalabahi. Lihreatang (Nordküste)	Indonesia	Alor	-8.12704	124.541	Google Earth	16	0
L.1307592	PreservedSpecimen	Asteraceae	Gynura	sundaiaca	F.G.Davies			Elbert, J.			4659		12	3	1910	Wetar. Jlmedo an der Südküste	Indonesia	Wetar	-7.91277	126.493	Google Earth	5	0	50
L.3665680	PreservedSpecimen	Asteraceae	Senecio	lombokensis	J.Kost.			Elbert, J.			2226		25	6	1909	Lombok, Rindjani-Vulkangebirge, S-Seite. Abhang oberhalb Kembang kerang.	Indonesia	Lombok	-8.44871	116.45	Google Earth	11	2050	2200
L.3665678	PreservedSpecimen	Asteraceae	Senecio	lombokensis	J.Kost.			Elbert, J.			1239		11	5	1909	Lombok. Rindjani-Vulkangebirge, N-Seite. Segare Anak, Kraterseegebiet.	Indonesia	Lombok	-8.4044	116.409	Google Earth	5
L.3665679	PreservedSpecimen	Asteraceae	Senecio	lombokensis	J.Kost.			Elbert, J.			1244		11	5	1909	Lombok. Rindjani-Vulkangebirge, N-Seite. Segare Anak, Kraterseegebiet.	Indonesia	Lombok	-8.4044	116.409	Google Earth	5	1925	2000
BO	PreservedSpecimen	Asteraceae	Senecio	lombokensis	J.Kost.			van der Veen, P.			48		1	7	1936	G. Rindjani, Warme bron Kokoh Poetih	Indonesia	Lombok	-8.39154	116.419	Google Earth	9	2000
L.3665681	PreservedSpecimen	Asteraceae	Senecio	lombokensis	J.Kost.			de Voogd, C.N.A.			2590		14	6	1936	Lombok, Plawanga	Indonesia	Lombok	-8.37756	116.411	Google Earth	5	2650
L.3665677	PreservedSpecimen	Asteraceae	Senecio	lombokensis	J.Kost.			Elbert, J.			1104		5	5	1909	Lombok. Rindjani-Vulkangebirge, N-Seite. Plawangan	Indonesia	Lombok	-8.37601	116.409	Google Earth	8	2400	2650
BO-1518972	PreservedSpecimen	Asteraceae	Senecio	lombokensis	J.Kost.			Tokuoka, T.		T-0	142		25	7	2003	Lombok Island, Mt. Rinjani, position 3 to Ridge	Indonesia	Lombok	-8.37355	116.411	Google Earth	5	2496
L0002284	PreservedSpecimen	Asteraceae	Senecio	lombokensis	J.Kost.			Elbert, J.			1049		5	5	1909	Lombok. Rindjani-Vulkangebirge, N-Seite. Psugulan.	Indonesia	Lombok	-8.37138	116.407	Google Earth	8	2250	2400
L.3665682	PreservedSpecimen	Asteraceae	Senecio	lombokensis	J.Kost.			Elbert, J.			1328		9	5	1909	Lombok. Rindjani-Vulkangebirge, N-Seite. Baru-vulkan	Indonesia	Lombok	-8.36567	116.405	Google Earth	10	1975	2050
BO	PreservedSpecimen	Asteraceae	Senecio	lombokensis	J.Kost.			Anonymous			9453		29	6	1964	G. Rinjani	Indonesia	Lombok	-8.36318	116.4	Google Earth	12	1980
L.1595256	PreservedSpecimen	Asteraceae	Vernonia	albifolia	J.Kost.			de Voogd, C.N.A.			2097		25	6	1935	E. Lombok, Poesoek - pass, Serbalong.	Indonesia	Lombok	-8.41053	116.345	Google Earth	30	1500	2097
BO	PreservedSpecimen	Asteraceae	Vernonia	albifolia	J.Kost.			van der Veen, P.			70		1	7	1936	G. Rindjani, Warme bron Kokoh Poetih	Indonesia	Lombok	-8.39154	116.419	Google Earth	9
L.1595257	PreservedSpecimen	Asteraceae	Vernonia	albifolia	J.Kost.			Elbert, J.			1467		19	5	1909	Lombok, Rinjani-gebirge NO-Seite. Sembalun-hochebene, unterer Theil.	Indonesia	Lombok	-8.3665	116.529	Google Earth	4	1175	1250
L.1595259	PreservedSpecimen	Asteraceae	Vernonia	albifolia	J.Kost.			Elbert, J.			1587		30	5	1910	Lombok, Rinjani-gebirge, NO-Seite. Sembalun-hochebene, umschlossen vom alten Krater-ringwall	Indonesia	Lombok	-8.3665	116.529	Google Earth	4	1185	1275
L.1595258	PreservedSpecimen	Asteraceae	Vernonia	albifolia	J.Kost.			Elbert, J.			830		30	4	1909	Lombok. Rindjani-Vulkangebirge, N-Seite. Sadjang	Indonesia	Lombok	-8.32806	116.502	Google Earth	4	800	950
L0002785	PreservedSpecimen	Asteraceae	Vernonia	albifolia	J.Kost.			Elbert, J.			773		3	4	1909	Lombok. Rindjani-Vulkangebirge, N-Seite. Sadjang.	Indonesia	Lombok	-8.29498	116.516	Google Earth	6	150	250
BO	Literature	Asteraceae	Vernonia	capituliflora	Miq.			Hoogerwerf, A.			1		6	7	1953	P. Komodo, Sumbawa	Indonesia	Komodo	-8.60794	119.436	Google Earth	31
BO	Literature	Asteraceae	Vernonia	capituliflora	Miq.			Rensch, I.			860		5	9	1927	Dompu, Sumbawa	Indonesia	Sumbawa	-8.54423	118.443	Google Earth	20
BO	Literature	Asteraceae	Vernonia	capituliflora	Miq.			Saakov			156		8	18	1962	Komodo, W. Flores, Mt. Satalibo.	Indonesia	Komodo	-8.50602	119.497	peakery	4
L.2414659	PreservedSpecimen	Asteraceae	Vernonia	coerulea	J.Kost.			Grevenstuk, A .			64		17	6	1938	O. Soemba, Lairondja.	Indonesia	Sumba	-10.0976	120.286	Google Earth	5	850
BO	PreservedSpecimen	Asteraceae	Vernonia	coerulea	J.Kost.			Grevenstuk, A.			165		20	7	1938	Soemba, Kanangan	Indonesia	Sumba	-10.0435	120.362	Geonames	10	2000
L0002800	PreservedSpecimen	Asteraceae	Vernonia	coerulea	J.Kost.			Iboet			406				1925	Soemba, Maomarroe	Indonesia	Sumba	-10.0036	120.498	Geonames	4
L.2414660	PreservedSpecimen	Asteraceae	Vernonia	coerulea	J.Kost.			Iboet			205				1925	Soemba, Laora.	Indonesia	Sumba	-9.70778	119.333	Geonames	4
L0043103	PreservedSpecimen	Asteraceae	Vernonia	coerulea	J.Kost.			Teijsmann, J.E.			8781				before 1877	Timor. Soembo Madoemba		Timor
BO	PreservedSpecimen	Asteraceae	Vernonia	floresiana	J.Kost.			Rensch, I.			1064			6	1927	Flores, Badjawa	Indonesia	Flores	-8.78472	120.974	Geonames	5
L.3705735	PreservedSpecimen	Asteraceae	Vernonia	lamii	J.Kost.			Kooy, C.W.			68		9	2	1965	Timor. Kakoi (Amanatun).	Indonesia	Timor	-9.85381	124.267	Google Earth	7	900
L.3705737	PreservedSpecimen	Asteraceae	Vernonia	lamii	J.Kost.			Jaag, O.			71		28	4	1938	Timor. Am Berghang oberhalb Timor-Dilly.	Indonesia	Timor	-8.58523	125.571	Google Earth	5	350
L.3705736	PreservedSpecimen	Asteraceae	Vernonia	lamii	J.Kost.			Jaag, O.			74		28	4	1938	Timor. Am Berghang oberhalb Timor-Dilly.	Indonesia	Timor	-8.57186	125.572	Google Earth	6	200
L0002810	PreservedSpecimen	Asteraceae	Vernonia	lamii	J.Kost.			van Steenis, C.G.G.J.			18018		15	12	1953	E Timor. Limestone plateau of Baucau	Timor-Leste	Timor	-8.48204	126.471	Google Earth	10	350
K000814793	PreservedSpecimen	Asteraceae	Vernonia	letiensis	J.Kost.			Riedel, J.G.F.			s.n.			8	1883	Leti	Indonesia	Pulau Leti	-8.19634	127.683	Google Earth	17
L.3644781	PreservedSpecimen	Asteraceae	Vernonia	luxuriosa	J.Kost.			Kooy, C.W.			82		6	5	1965	Z.U. Timor. Boentuka.	Indonesia	Timor	-9.92346	124.178	Google Earth	4	200
L.3644782	PreservedSpecimen	Asteraceae	Vernonia	luxuriosa	J.Kost.			Kooy, C.W.			96		26	4	1965	Timor. Lalian.	Indonesia	Timor	-9.18434	124.589	Google Earth	5
L0002814	PreservedSpecimen	Asteraceae	Vernonia	luxuriosa	J.Kost.			van Steenis, C.G.G.J.			18670		13	12	1953	Tibar (W. of Dili)	Timor-Leste	Timor	-8.56962	125.45	Google Earth	5	5	10
L.3644783	PreservedSpecimen	Asteraceae	Vernonia	luxuriosa	J.Kost.			Forbes, H.O.			3498				1883	Timor	Timor-Leste	Timor	-8.56806	125.557	Google Earth	500
P02538484	PreservedSpecimen	Asteraceae	Vernonia	prolifera	Decne.			Gaudichaud-Beaupré, C.							1818		Timor
L0002824	PreservedSpecimen	Asteraceae	Vernonia	sumbavensis				Blomberg, R.			s.n.			9	1941	Soembawa, Mt Tambora	Indonesia	Sumbawa	-8.28849	117.999	Google Earth	11	1900
L0002823	PreservedSpecimen	Asteraceae	Vernonia	tengwallii	J.Kost.			Tengwall, T.A.			33			10	1933	Lombok, G. Rinjani	Indonesia	Lombok	-8.43369	116.433	Google Earth	9	2000	3000
U.1150260	PreservedSpecimen	Asteraceae	Vernonia	timorensis	J.Kost.			Jonker, H.G.			323		28	4	1916	Timor	Indonesia	Timor	-10.0239	123.719	Google Earth	150	1
L0002825	PreservedSpecimen	Asteraceae	Vernonia	timorensis	J.Kost.			Walsh, M.E.			409		4	6	1929	North central Timor, Soepa, Beboki	Indonesia	Timor	-9.32249	124.722	Google Earth	20	600
L.3660603	PreservedSpecimen	Asteraceae	Vernonia	timorensis	J.Kost.			Kooy, C.W.			319		5	7	1966	Belu, N.O. Timor, Lelowai.	Indonesia	Timor	-9.21861	124.921	Geonames	2	250
L.3644937	PreservedSpecimen	Asteraceae	Vernonia	timorensis	J.Kost.			Verheijen, J.A.J.			4887		1	6	1982	Flores: P. Komodo	Indonesia	Komodo	-8.60794	119.436	Google Earth	37
L0002828	PreservedSpecimen	Asteraceae	Vernonia	walshae	J.Kost.			Walsh, M.E.			328		24	5	1929	Zuid Midden Timor, Pr. Kaslioe (N. Moetis)	Indonesia	Timor	-9.54484	124.238	Google Earth	5	1350
L.3660610	PreservedSpecimen	Asteraceae	Vernonia	wetarensis	J.Kost.			Verheijen, J.A.J.			4131	A	20	7	1974	Pogobina - Wai Katubak. Sumba Barat	Indonesia	Sumba	-9.61008	119.412	Geonames	4
L.3660609	PreservedSpecimen	Asteraceae	Vernonia	wetarensis	J.Kost.			Verheijen, J.A.J.			3949		14	7	1974	W Kanggorok, Wai Jebula (Sumba Barat)	Indonesia	Sumba	-9.44139	119.232	Geonames	60
L0002829	PreservedSpecimen	Asteraceae	Vernonia	wetarensis	J.Kost.			Elbert, J.			4403		17	2	1910	Wetar. Abhänge oberhalb Iliwaki	Indonesia	Wetar	-7.92398	126.444	Google Earth	4	150	450
P00270136	PreservedSpecimen	Asteraceae	Wollastonia	scabriuscula	Sch.Bip. ex Miq.			Riedlé, A.			s.n.			8	1801	Timor	Indonesia	Timor	-10.1786	123.598	Google Earth	40
BO	PreservedSpecimen	Begoniaceae	Begonia	baliensis	Girm.			Sarip			385					Gunung Batukaru	Indonesia	Bali	-8.35609	115.104	Google Earth	4
BO	PreservedSpecimen	Begoniaceae	Begonia	baliensis	Girm.			Unknown		KK & SS	90					Bali, Mt. Batukaru complex, Bedugul	Indonesia	Bali	-8.33921	115.1	Google Earth	20
BO	PreservedSpecimen	Begoniaceae	Begonia	baliensis	Girm.			Girmansyah, D.		DEDEN	801		11	3	2007	Bali: Mt. Batukau	Indonesia	Bali	-8.33	115.08	Google Earth	2
BO	PreservedSpecimen	Begoniaceae	Begonia	baliensis	Girm.			Wirawan, N.			454					Lake Bratan, near Bedugul, Bali	Indonesia	Bali	-8.2751	115.183	Google Earth	4
BO	PreservedSpecimen	Begoniaceae	Begonia	baliensis	Girm.			Meijer, W.			10551					32 km S of Singaraja-Bedugul Road	Indonesia	Bali	-8.23309	115.147	Google Earth	20
BO	PreservedSpecimen	Begoniaceae	Begonia	bimaensis	Undaharta & Ardaka			Made Suja, I.		HK	1276		11	12	2012	Sumbawa: Bima: Mt. Maria	Indonesia	Sumbawa	-8.49861	118.878	Google Earth	4	575
BO	PreservedSpecimen	Begoniaceae	Begonia	brangbosangensis	Girm.			Girmansyah, D.			432		9	7	2005	West Sumbawa, upper Tepal Traditional village, Olah Tebelat, Pagenong, slope of Mt Ngengas	Indonesia	Sumbawa	-8.62835	117.181	Google Earth	4
BO	PreservedSpecimen	Begoniaceae	Begonia	brangbosangensis	Girm.			Girmansyah, D.			463		10	7	2005	West Sumbawa, Upper Tepal Traditional Village, slope of Mt Ngengas, top of Batu Tunin, East Mountain Forest	Indonesia	Sumbawa	-8.62835	117.181	Google Earth	4
BO	PreservedSpecimen	Begoniaceae	Begonia	brangbosangensis	Girm.			Girmansyah, D.			528		18	7	2005	Sumbawa: Brang Bosang River: Batu Dulang Village	Indonesia	Sumbawa	-8.58803	117.277	Google Earth	2
BO	PreservedSpecimen	Begoniaceae	Begonia	brangbosangensis	Girm.			Girmansyah, D.			528		18	7	2005	West Sumbawa, Brang Bosang river, upper Batu Dulang Village	Indonesia	Sumbawa	-8.58275	117.28	Google Earth	4
L.2469481	PreservedSpecimen	Begoniaceae	Begonia	brangbosangensis	Girm.			Kostermans, A.J.G.H.			18347		19	4	1961	W. Sumbawa. Batulanteh Mt., trail from Batudulang to Pusu.	Indonesia	Sumbawa	-8.58064	117.278	Google Earth	4	700	800
BO	PreservedSpecimen	Begoniaceae	Begonia	brangbosangensis	Girm.			Girmansyah, D.			509		15	7	2005	West Sumbawa, between Brangbosang river and Mt Batulinting	Indonesia	Sumbawa	-8.57805	117.284	Google Earth	8
L.2469505	PreservedSpecimen	Begoniaceae	Begonia	brangbosangensis	Girm.			Kostermans, A.J.G.H.			18396		22	4	1961	Sumbawa: Mt. Batulanteh	Indonesia	Sumbawa	-8.56846	117.28	Google Earth	2	800	900
L.2469505	PreservedSpecimen	Begoniaceae	Begonia	brangbosangensis	Girm.			Kostermans, A.J.G.H.			18396		22	4	1961	W. Sumbawa. Mt. Butalanteh.	Indonesia	Sumbawa	-8.56786	117.285	Google Earth	2	800	900
BO	PreservedSpecimen	Begoniaceae	Begonia	jaranpusangensis	Girm.			Girmansyah, D.			552		23	7	2005	Sumbawa: Plampang: Tana Silo	Indonesia	Sumbawa	-8.79988	117.731	Google Earth	2	615
BO	PreservedSpecimen	Begoniaceae	Begonia	jaranpusangensis	Girm.			Girmansyah, D.			461		23	7	2005	West Sumbawa, Plampang, between Tana Silo to slope of Mt Jaran Pusang	Indonesia	Sumbawa	-8.79589	117.73	Google Earth	3
BO	PreservedSpecimen	Begoniaceae	Begonia	jaranpusangensis	Girm.			Girmansyah, D.			552		23	7	2005	West Sumbawa, Plampang, between Tana Silo to slope of Mt Jaran Pusang	Indonesia	Sumbawa	-8.79589	117.73	Google Earth	3	615
BO-1870812	PreservedSpecimen	Begoniaceae	Begonia	lempuyangensis	Girm.			Girmansyah, D.			805		13	3	2007	Bali: Karang Asem Distr.: Abang Subdistrict. Lempuyang Temple	Indonesia	Bali	-8.39161	115.632	Google Earth	2
BO-1870809	PreservedSpecimen	Begoniaceae	Begonia	lombokensis	Girm.			Girmansyah, D.			812		18	3	2007	Lombok, Jeruk Manis waterfall	Indonesia	Lombok	-8.51547	116.424	Google Earth	2
BO	PreservedSpecimen	Begoniaceae	Begonia	lombokensis	Girm.			Tokuoka	et al.	T.00	30		21	7	2003	Jeruk Manis waterfall	Indonesia	Bali	-8.51547	116.424	Google Earth	2
BO	PreservedSpecimen	Begoniaceae	Begonia	lombokensis	Girm.			Tokuoka	et al.	T.00	34		2	8	2003	Jeruk Manis waterfall	Indonesia	Bali	-8.51547	116.424	Google Earth	2
BO	PreservedSpecimen	Begoniaceae	Begonia	lugrae	Ardhaka & Undaharta			Undaharta, N.K.E.		RS	8		26	7	2013	Bali: Gianyar: Yeh Ayung River: Melinggih Village	Indonesia	Bali	-8.44722	115.232	Label	2
BO	PreservedSpecimen	Begoniaceae	Begonia	multibracteata	Girm.			Tokuoka	et al.	T.0	150		26	7	2003	Mt. Rinjani, around position 2	Indonesia	Bali	-8.36463	116.473	Google Earth	5
BO-1870816	PreservedSpecimen	Begoniaceae	Begonia	multibracteata	Girm.			Girmansyah, D.			811		16	3	2007	Lombok Island, Rinjani National Park between Shelter 1 and II Senaru	Indonesia	Lombok	-8.35125	116.438	Google Earth	10
BO	PreservedSpecimen	Begoniaceae	Begonia	pseudomuricata	Girm.			Girmansyah, D.			810		15	3	2007	Bali: Tengal Cangkring, Negara	Indonesia	Bali	-8.40125	114.689	Google Earth	15
BO	PreservedSpecimen	Begoniaceae	Begonia	pseudomuricata	Girm.			Sarip			278					Bali, Gunong Pala	Indonesia	Bali	-8.29224	115.218	Google Earth	10
BO	PreservedSpecimen	Begoniaceae	Begonia	semongkatensis	Girm.			Rensch, I.			546				1927	Sumbawa	Indonesia	Sumbawa	-8.58777	117.281	Google Earth	25
L0627476	PreservedSpecimen	Begoniaceae	Begonia	semongkatensis	Girm.			Kostermans, A.J.G.H.			18684		4	5	1961	West Sumbawa, Mt. Batu Lanteh rather dry slope, N of Batu Dulang	Indonesia	Sumbawa	-8.57193	117.281	Google Earth	3
BO	PreservedSpecimen	Begoniaceae	Begonia	semongkatensis	Girm.			Girmansyah, D.		DEDEN	2385		12	5	2016	Brang Pelat, Batu Lanteh Subdistrict, 12.5 km SW of Sumbawa, between Semongkat to Batu Dulang.	Indonesia	Sumbawa	-8.56406	117.319	Label	2	381
BO	PreservedSpecimen	Begoniaceae	Begonia	sendangensis	Ardi			Anonymous		WI	82		20	4	2013	Lombok: Sandang Forest Reserve: Senaru Village	Indonesia	Lombok	-8.30639	116.413	Label	2
K000720818	PreservedSpecimen	Begoniaceae	Begonia	stilpnophylla	D.C.Thomas & Ardi			Bloembergen, S.			3488		17	3	1939	Timor: Nasimetan, S of Kapan	Indonesia	Timor	-9.76944	124.3	Google Earth	15	900
L.2469474	PreservedSpecimen	Begoniaceae	Begonia	stilpnophylla	D.C.Thomas & Ardi			van Steenis, C.G.G.J.			18143		19	12	1953	Timor: Muapitine, Plateau of Fuiloro, Lautem	Timor-Leste	Timor	-8.52368	127.084	Google Earth	4	350
L.3737987	PreservedSpecimen	Begoniaceae	Begonia	stilpnophylla	D.C.Thomas & Ardi			Cowie, I.D.			11048		1	3	2006	Mt Paitxau [Paitchau] Range, near Malahara, Lautem	Timor-Leste	Timor	-8.475	127.193	Label	2	830
L.2469461	PreservedSpecimen	Begoniaceae	Begonia	stilpnophylla	D.C.Thomas & Ardi			Cinatti, R.			298				1962	Port. Timor	Timor-Leste	Timor
	PreservedSpecimen	Begoniaceae	Begonia	stilpnophylla	D.C.Thomas & Ardi			Thomas, D.C.			3492		29	8	2022	Viqueque Municipality, Monte Mundo Perdido	Timor-Leste	Timor					1289
	PreservedSpecimen	Begoniaceae	Begonia	stilpnophylla	D.C.Thomas & Ardi			Thomas, D.C.			3493		29	8	2022	Viqueque Municipality, Loihuno	Timor-Leste	Timor					257
L.2481246	PreservedSpecimen	Begoniaceae	Begonia	sumbawaensis	Girm.			de Voogd, C.N.A.			1634		16	7	1933	ZW Soembawa	Indonesia	Sumbawa	-8.89443	116.773	Geonames	25
BO	PreservedSpecimen	Begoniaceae	Begonia	sumbawaensis	Girm.					HW	12644		15	7	2005	West Sumbawa, Upper Batu Dulang, Brang Bosang River Slope of Batu Linting	Indonesia	Sumbawa	-8.58306	117.277	Google Earth	5
L.2469472	PreservedSpecimen	Begoniaceae	Begonia	sumbawaensis	Girm.			Kostermans, A.J.G.H.			18400		22	4	1961	W.Sumbawa, Mt. Batulanteh, above Batudulang.	Indonesia	Sumbawa	-8.56894	117.279	Google Earth	3	800	900
L.2481302	PreservedSpecimen	Begoniaceae	Begonia	sumbawaensis	Girm.			Colfs, P.F.A.			299			11	1879	Sumbawa	Indonesia	Sumbawa	-8.54423	118.443	Google Earth	100
BO	PreservedSpecimen	Begoniaceae	Begonia	sumbawaensis	Girm.			Girmansyah, D.			429		9	7	2005	West Sumbawa, Olat Tebelah Hill	Indonesia	Sumbawa
BO	PreservedSpecimen	Begoniaceae	Begonia	sumbawaensis	Girm.			Girmansyah, D.			461		10	7	2005	Sumbawa: West Sumbawa: Betunin Hill	Indonesia	Sumbawa
BO	PreservedSpecimen	Begoniaceae	Begonia	sumbawaensis	Girm.			Girmansyah, D.			506		15	7	2005	West Sumbawa, Batu Linting	Indonesia	Sumbawa
BO	PreservedSpecimen	Begoniaceae	Begonia	sumbawaensis	Girm.			Girmansyah, D.			535		18	7	2005	West Sumbawa, Mt Batu Pasak	Indonesia	Sumbawa
P00077548	PreservedSpecimen	Begoniaceae	Begonia	timorensis	(Miq.) Golding & Kareg.			Riedlé, A.			s.n.					Timor-Leste?	Indonesia	Timor
U.1154209	PreservedSpecimen	Boraginaceae	Cordia	trichostemon	A.DC.			Zippelius, A.			s.n.				1828	Timor	Indonesia	Timor	-10.1786	123.598	Google Earth	40
P00256197	PreservedSpecimen	Boraginaceae	Cordia	trichostemon	A.DC.			Guichenot, A.			s.n.				1819	Timor		Timor	-8.55137	125.57	Google Earth	280
L.2743796	PreservedSpecimen	Boraginaceae	Cynoglossum	timorense	Riedl			Elbert, J.			2146		25	6	1909	Lombok, Rindjani-Vulkangebirge, S.-Seite. Oberhalb Kembang kerang	Indonesia	Lombok	-8.45811	116.453	Google Earth	3	1650	1900
L.2419279	PreservedSpecimen	Calophyllaceae	Mammea	timorensis	Kosterm.			Verheijen, J.A.J.			4246		16	7	1974	Pu'e Jamé, Lausa (Sumba Barat)	Indonesia	Sumba	-9.7377	119.398	Geonames	5
K000677528	PreservedSpecimen	Calophyllaceae	Mammea	timorensis	Kosterm.			Said, A.S.		bb	9653		8	10	1925	Timor		Timor	-9.15778	125.262	Google Earth	500
K000618212	PreservedSpecimen	Calophyllaceae	Mammea	timorensis	Kosterm.			Muchtar			33		30	10	1961	Komodo (W. Flores).	Indonesia	Flores	-8.61971	119.846	Google Earth	10
L.2419281	PreservedSpecimen	Calophyllaceae	Mammea	timorensis	Kosterm.			Kostermans, A.J.G.H.	Wirawan, N.		960		26	5	1965	W. Flores, N.coast.	Indonesia	Flores	-8.3098	120.489	Google Earth	10
L.1707990	PreservedSpecimen	Caryophyllaceae	Polycarpaea	sumbana	K.Bakker			de Voogd, C.N.A.			1993		4	6	1935	O. Soemba	Indonesia	Sumba	-9.57701	119.37	Google Earth	100	200
L.1707992	PreservedSpecimen	Caryophyllaceae	Polycarpaea	sumbana	K.Bakker			Verheijen, J.A.J.			5438		18	10	1986	[Lekitar Gereja So'a, (Ngadha)]	Indonesia	Flores	-8.78472	120.974	Google Earth	55
L.1707990	PreservedSpecimen	Caryophyllaceae	Polycarpaea	sumbana	K.Bakker			de Voogd, C.N.A.			1993		4	6	1935	O. Soemba	Indonesia	Sumba					200
L 0038691	PreservedSpecimen	Caryophyllaceae	Polycarpaea	sumbana	K.Bakker			Iboet			51		20	3	1925	Soemba, Mambasoe	Indonesia	Sumba
L.1707991	PreservedSpecimen	Caryophyllaceae	Polycarpaea	sumbana	K.Bakker			Iboet			357		24	4	1925	Soemba, Waikelo	Indonesia	Sumba
L.1707987	PreservedSpecimen	Caryophyllaceae	Polycarpaea	sumbana	K.Bakker			Jaag, O.			30		25	4	1938	Kleine Sunda Inselen, Sumba. Von Waingapoe nach Km 7. trockene Brand-Grasfläche.	Indonesia	Sumba
L.1707989	PreservedSpecimen	Caryophyllaceae	Polycarpaea	sumbana	K.Bakker			Bloembergen, S.			3282		23	2	1939	Nusa Tenggara, coast of Savu	Indonesia	Savu					1
L.1707988	PreservedSpecimen	Caryophyllaceae	Polycarpaea	sumbana	K.Bakker			Monod de Froideville, C.			2046		2	6	1950	Sumba, Waingapu	Indonesia	Sumba					200
L.1707992	PreservedSpecimen	Caryophyllaceae	Polycarpaea	sumbana	K.Bakker			Verheijen, J.A.J.			5438		18	10	1986	Flores, Sekitar Gereja So'a (Ngadha)	Indonesia	Flores
L.3751279	PreservedSpecimen	Caryophyllaceae	Polycarpaea	timorensis	K.Bakker			Paiva, J.A.R.			696		26	2	2005	Manatuto, Laclo, estrada Metinaro-Manatuto, em Beheda	Timor-Leste	Timor	-8.49694	125.951	Label
BO:140294	PreservedSpecimen	Caryophyllaceae	Polycarpaea	timorensis	K.Bakker			Walsh, M.E.			351		22	5	1929	W. Timor, Nenas (Moetis)	Indonesia	Timor
L.1709023	PreservedSpecimen	Caryophyllaceae	Polycarpaea	zollingeri	(Fenzl) K.Bakker			Verheijen, J.A.J.			3570		1	7	1974	Flores, Endeh	Indonesia	Flores	-8.8432	121.662	Geonames	15
P01902880	PreservedSpecimen	Caryophyllaceae	Polycarpaea	zollingeri	(Fenzl) K.Bakker			Zollinger, H.			1096		11	8	1847	Ins. Sumbawa, in arenosis vulcanicis M. Tambora	Indonesia	Sumbawa	-8.36297	117.979	Google Earth	26	610
L.2599203	PreservedSpecimen	Clethraceae	Clethra	sumbawaensis	Sleumer			Schmutz, E.			3326		30	12	1973	Flores, Nunang.	Indonesia	Flores	-8.73644	120.008	Google Earth	4	1200
L.2599200	PreservedSpecimen	Clethraceae	Clethra	sumbawaensis	Sleumer			Verheijen, J.A.J.			3400		18	2	1974	Puncak Ranaka	Indonesia	Flores	-8.63766	120.53	Google Earth	2	2400
L.2599208	PreservedSpecimen	Clethraceae	Clethra	sumbawaensis	Sleumer			Schmutz, E.			3826		2	8	1975	W. Flores, Rana Ka, oberhalb Ruteng.	Indonesia	Flores	-8.63726	120.531	Google Earth	2	2400
L.2599206	PreservedSpecimen	Clethraceae	Clethra	sumbawaensis	Sleumer			Schmutz, E.			3827		2	8	1975	W. Flores, Rana Ka, oberhalb Ruteng.	Indonesia	Flores	-8.63726	120.531	Google Earth	2	2400
L.2599205	PreservedSpecimen	Clethraceae	Clethra	sumbawaensis	Sleumer			Schmutz, E.			3828		2	8	1975	W. Flores, Rana Ka, oberhalb Ruteng.	Indonesia	Flores	-8.63726	120.531	Google Earth	2	2400
L.2599204	PreservedSpecimen	Clethraceae	Clethra	sumbawaensis	Sleumer			Schmutz, E.			3829		2	8	1975	W. Flores, Rana Ka, oberhalb Ruteng.	Indonesia	Flores	-8.63726	120.531	Google Earth	2	2400
L.2599210	PreservedSpecimen	Clethraceae	Clethra	sumbawaensis	Sleumer			Schmutz, E.			404		28	7	1966	Flores, Rana ka.	Indonesia	Flores	-8.63717	120.531	Google Earth	2	2400
L.2599201	PreservedSpecimen	Clethraceae	Clethra	sumbawaensis	Sleumer			de Voogd, C.N.A.			1645		31	10	1933	Soembawa, Batrelante.	Indonesia	Sumbawa	-8.62669	117.253	Google Earth	20	1600
L.2599209	PreservedSpecimen	Clethraceae	Clethra	sumbawaensis	Sleumer			Kostermans, A.J.G.H.	Wirawan, N.		687		28	4	1965	W. Flores, Mt. Ranaka.	Indonesia	Flores	-8.62176	120.519	Google Earth	3	1600
L.2599202	PreservedSpecimen	Clethraceae	Clethra	sumbawaensis	Sleumer			Schmutz, E.			3296		15	7	1973	Flores, Ranggu, Mt. Kuwus.	Indonesia	Flores	-8.5863	120.298	Geonames	2	1500
L0008298	PreservedSpecimen	Clethraceae	Clethra	sumbawaensis	Sleumer			Kostermans, A.J.G.H.			18495		26	4	1961	W. Sumbawa, Mt. Batulanteh, trail from Brangbossang to Pusu summit	Indonesia	Sumbawa	-8.56685	117.278	Google Earth	2	900	1000
L.2421240	PreservedSpecimen	Clusiaceae	Garcinia	septogarcinia	I.M.Turner & L.V.S.Jenn.			Schmutz, E.			2716		8	10	1971	Flores West Manggarai. Potjo Dedeng, Nunang.	Indonesia	Flores	-8.73411	120.013	Google Earth	2	1000
L.2421238	PreservedSpecimen	Clusiaceae	Garcinia	septogarcinia	I.M.Turner & L.V.S.Jenn.			Schmutz, E.			647		14	11	1966	Flores, Nunang	Indonesia	Flores	-8.73012	120.013	Google Earth	8	1000
L.2421236	PreservedSpecimen	Clusiaceae	Garcinia	septogarcinia	I.M.Turner & L.V.S.Jenn.			Verheijen, J.A.J.			950	/51a	7	1	1964	Rongket	Indonesia	Flores	-8.614	120.522	Google Earth	5
L.2421233	PreservedSpecimen	Clusiaceae	Garcinia	septogarcinia	I.M.Turner & L.V.S.Jenn.			Kostermans, A.J.G.H.			18192		15	4	1961	W. Sumbawa. Batulanteh Mt., river gorge near Batudulang.	Indonesia	Sumbawa	-8.58146	117.296	Google Earth	4	500
K001409257	PreservedSpecimen	Clusiaceae	Garcinia	septogarcinia	I.M.Turner & L.V.S.Jenn.			Kostermans, A.J.G.H.			18786		12	5	1961	W. Sumbawa, Mt. Batulanteh; rivergorge N.of Batudulang.	Indonesia	Sumbawa	-8.58146	117.296	Google Earth	4	500
L.2421234	PreservedSpecimen	Clusiaceae	Garcinia	septogarcinia	I.M.Turner & L.V.S.Jenn.			Kostermans, A.J.G.H.			18789		12	5	1961	W. Sumbawa, Mt. Batulanteh; rivergorge N.of Batudulang.	Indonesia	Sumbawa	-8.58146	117.296	Google Earth	4	500
L.2421239	PreservedSpecimen	Clusiaceae	Garcinia	septogarcinia	I.M.Turner & L.V.S.Jenn.			Schmutz, E.			328		1	9	1966	Flores. Non	Indonesia	Flores	-8.57917	120.032	Google Earth	10	500
L0012296	PreservedSpecimen	Clusiaceae	Garcinia	septogarcinia	I.M.Turner & L.V.S.Jenn.			Kostermans, A.J.G.H.			18767		7	5	1961	W. Sumbawa, Mt. Batulanteh, N.W. slope.	Indonesia	Sumbawa	-8.56256	117.265	Google Earth	7	500	700
L.2421237	PreservedSpecimen	Clusiaceae	Garcinia	septogarcinia	I.M.Turner & L.V.S.Jenn.			Schmutz, E.			602		3	11	1966	Flores, Melo	Indonesia	Flores	-8.5165	120.565	Google Earth	5	800
	PreservedSpecimen	Clusiaceae	Garcinia	sumbawensis	Lauterb.			Warburg, O.			17239			11	1888	Sumbawa, Sambor	Indonesia	Sumbawa	-8.6051	118.774	Geonames	15
L.2498778	PreservedSpecimen	Combretaceae	Terminalia	zollingeri	Excell			Schmutz, E.			832		27	11	1966	Nggoer. Machtiger Urwaldbaum, an Eiche erinnernd (Gesammthabitus).	Indonesia	Flores	-8.701	119.813	Geonames	4
L.4370388	PreservedSpecimen	Combretaceae	Terminalia	zollingeri	Excell			Riswan, S.			77			10	2001	Ds. Senaru, Kec. Bayan, Kab. Lombok Barat	Indonesia	Lombok	-8.28601	116.401	Label	4
L.2498780	PreservedSpecimen	Combretaceae	Terminalia	zollingeri	Excell			Boschproefstation		bb	6878					Timor, Semala	Indonesia	Timor
L.2498779	PreservedSpecimen	Combretaceae	Terminalia	zollingeri	Excell			Zollinger, H.			3368					Sumbawa	Indonesia	Sumbawa
BO-0119495	PreservedSpecimen	Convolvulaceae	Argyreia	bifrons	Ooststr.			Rensch, I.			454				1927	Lombok, Ekas	Indonesia	Lombok	-8.8735	116.456	Geonames	5	5	10
L.2731437	PreservedSpecimen	Convolvulaceae	Argyreia	glabra	Choisy			Zollinger, H.			985				1846		Indonesia	Lombok	-8.60099	116.35	Google Earth	65
U.1216200	PreservedSpecimen	Convolvulaceae	Argyreia	glabra	Choisy			H.B.			3818
L.2731806	PreservedSpecimen	Convolvulaceae	Argyreia	paivae	A.R.Simões & P.Silveira			Kooy, C.W.			706		25	3	1969	Timor, Supul.	Indonesia	Timor	-9.90095	124.443	Google Earth	5	750
L.2731805	PreservedSpecimen	Convolvulaceae	Argyreia	paivae	A.R.Simões & P.Silveira			Kooy, C.W.			905		1	4	1974	Nikiniki, W.Timor.	Indonesia	Timor	-9.82866	124.464	Geonames	10	700
	Literature	Convolvulaceae	Argyreia	paivae	A.R.Simões & P.Silveira			Friedberg, L.			257	a	1	6	1966	East Timor, Abis	Indonesia	Timor	-9.77105	124.394	Google Earth	30
L.2731745	PreservedSpecimen	Convolvulaceae	Argyreia	reinwardtiana	(Blume) Miq.			Spanoghe, J.B.			s.n.				1836	Timor	Indonesia	Timor	-10.1868	123.587	Google Earth	80
L.2731748	PreservedSpecimen	Convolvulaceae	Argyreia	reinwardtiana	(Blume) Miq.			Kooy, C.W.			523		12	5	1968	Timor. Boven Tjamplong Km. 49 + 716.	Indonesia	Timor	-10.0048	123.887	Google Earth	10	200
P00256351	PreservedSpecimen	Convolvulaceae	Argyreia	reinwardtiana	(Blume) Miq.			Guichenot, A.			s.n.				before 1819	Timor		Timor	-9.15778	125.262	Google Earth	500
L.3978091	PreservedSpecimen	Convolvulaceae	Argyreia	reinwardtiana	(Blume) Miq.			Cowie, I.D.	Santana, F.		13912		19	5	2015	East Timor (Timor-Leste); Dili; C. 1.6 km NE Anartutu.	Timor-Leste	Timor	-8.25139	125.561	Label	2
L.2731690	PreservedSpecimen	Convolvulaceae	Argyreia	sumbawana	Ooststr.			Schmutz, E.			s.n.		25	5	1972	Flores, Sesok	Indonesia	Flores	-8.76086	120.028	Google Earth	4	800
L.2731691	PreservedSpecimen	Convolvulaceae	Argyreia	sumbawana	Ooststr.			Schmutz, E.			1600		1	7	1967	Flores, Nunang.	Indonesia	Flores	-8.71954	120.002	Geonames	5	1000
L.2731692	PreservedSpecimen	Convolvulaceae	Argyreia	sumbawana	Ooststr.			Schmutz, E.			1359		27	3	1967	Flores, West-; Rekas-Orong.	Indonesia	Flores	-8.65091	120.225	Google Earth	22	450	600
P03561168	PreservedSpecimen	Convolvulaceae	Argyreia	sumbawana	Ooststr.			Schmutz, E.			1357		27	3	1967	W. Flores, Rekas, Orong	Indonesia	Flores	-8.6492	120.233	Geonames	2	450	600
L.2731693	PreservedSpecimen	Convolvulaceae	Argyreia	sumbawana	Ooststr.			Kostermans, A.J.G.H.			18570		29	4	1961	W.Sumbawa, Mt. Batulanteh; drier ridge, N. of Batudulang.	Indonesia	Sumbawa	-8.5796	117.285	Google Earth	2	600
L0004087	PreservedSpecimen	Convolvulaceae	Argyreia	sumbawana	Ooststr.			Colfs, P.F.A.			318			11	1879	Sumbawa	Indonesia	Sumbawa	-8.54423	118.443	Google Earth	100
U.1216210	PreservedSpecimen	Convolvulaceae	Argyreia	walshiae	Ooststr.			Jonker, H.G.			273		28	4	1916	Timor	Indonesia	Timor	-10.1786	123.598	Google Earth	40
L0004092	PreservedSpecimen	Convolvulaceae	Argyreia	walshiae	Ooststr.			Walsh, M.E.			388		10	6	1929	Timor. Res. Beloe Toboki (Naitimoe)	Indonesia	Timor	-9.49667	123.829	Geonames	4
L0004169	PreservedSpecimen	Convolvulaceae	Erycibe	timorensis	Hallier f. ex Hoogland			Spanoghe, J.B.			43				1836	Timor	Indonesia	Timor	-10.1868	123.587	Google Earth	80
L0820694	PreservedSpecimen	Convolvulaceae	Erycibe	timorensis	Hallier f. ex Hoogland			Zippelius, A.			26				1828	Timor	Indonesia	Timor	-10.1786	123.598	Google Earth	40
Z-000004244	PreservedSpecimen	Convolvulaceae	Merremia	dichotoma	Ooststr.			Walsh, M.E.			375		30	4	1929	South Middle Timor, Kolbano, S. coast	Indonesia	Timor	-10.0366	124.531	Google Earth	5
L.2736475	PreservedSpecimen	Convolvulaceae	Merremia	dichotoma	Ooststr.			Kooy, C.W.			794		21	4	1971	Timor, Berg Sanbet	Indonesia	Timor	-9.67711	124.752	Google Earth	2
L.2736476	PreservedSpecimen	Convolvulaceae	Merremia	dichotoma	Ooststr.			Kooy, C.W.			832		28	6	1970	Webua	Indonesia	Timor	-9.14778	124.961	Geonames	4
P04039464	PreservedSpecimen	Convolvulaceae	Stictocardia	cordatosepala	Ooststr.			Zollinger, H.			1563		22	7	1846	Lombok	Indonesia	Lombok	-8.58333	116.117	Geonames	10
L0004256	PreservedSpecimen	Convolvulaceae	Stictocardia	cordatosepala	Ooststr.			Elbert, J.			2011		5	6	1909	Lombok. Rindjani-Vulkangebirge, S.S.O.-Seite. [Swela bei Pringabaya]	Indonesia	Lombok	-8.51335	116.577	Google Earth	10	350	500
L.2749865	PreservedSpecimen	Convolvulaceae	Stictocardia	cordatosepala	Ooststr.			Elbert, J.			1890		7	6	1909	Lombok. Rindjani-Vulkangebirge, S.O.-Seite. Sapitthal, Sudabhang des Pussukberges	Indonesia	Lombok	-8.4856	116.553	Google Earth	10	600	700
L.2749868	PreservedSpecimen	Convolvulaceae	Stictocardia	discolor	Ooststr.			Reinwardt, C.G.C.			44			4	1821	Timor	Indonesia	Timor	-10.1786	123.598	Google Earth	133
L0004258	PreservedSpecimen	Convolvulaceae	Stictocardia	discolor	Ooststr.			Reinwardt, C.G.C.			1350			4	1821	Timor	Indonesia	Timor	-10.1786	123.598	Google Earth	133
L.2749869	PreservedSpecimen	Convolvulaceae	Stictocardia	discolor	Ooststr.			Kooy, C.W.			292		7	5	1967	Timor. Bone (Niki)	Indonesia	Timor	-9.7966	124.461	Google Earth	4	750
L.2749867	PreservedSpecimen	Convolvulaceae	Stictocardia	discolor	Ooststr.			Anonymous			296					Timor		Timor	-9.15778	125.262	Google Earth	500
L.2749873	PreservedSpecimen	Convolvulaceae	Stictocardia	discolor	Ooststr.			Schmutz, E.			172		5	5	1966	Flores. [Uber Nunang]	Indonesia	Flores	-8.71954	120.002	Google Earth	5	1000
L.2749870	PreservedSpecimen	Convolvulaceae	Stictocardia	discolor	Ooststr.			Kostermans, A.J.G.H.			18705		7	5	1961	W. Sumbawa. Mt Batulante, NW slope	Indonesia	Sumbawa	-8.58589	117.3	Google Earth	10	500
P01740578	PreservedSpecimen	Costaceae	Costus	chrysocephalus	K.Schum.			Zippelius, A.			s.n.				1828
P01740579	PreservedSpecimen	Costaceae	Costus	chrysocephalus	K.Schum.			Zippelius, A.			s.n.				1828
	PreservedSpecimen	Cucurbitaceae	Mukia	sumbensis	Pratami			Iboet			497		15	5	1925	Taimanga, Kenangar,	Sumba
L.2988182	PreservedSpecimen	Cucurbitaceae	Trichosanthes	floresana	Rugayah			Verheijen, J.A.J.			4285		28	6	1974	Flores. [Watu Nggang - R.Koi]	Indonesia	Flores	-8.8104	120.668	Geonames	10
L.2988183	PreservedSpecimen	Cucurbitaceae	Trichosanthes	floresana	Rugayah			Schmutz, E.			4385		11	4	1979	Flores, Nunang.	Indonesia	Flores	-8.70893	120.012	Google Earth	7	650
L0130278	PreservedSpecimen	Cucurbitaceae	Trichosanthes	floresana	Rugayah			Schmutz, E.			4614		17	2	1980	Flores, Cereng	Indonesia	Flores	-8.6338	119.939	Geonames	8	600
L.2988180	PreservedSpecimen	Cucurbitaceae	Trichosanthes	floresana	Rugayah			Schmutz, E.			1287		24	2	1967	Flores, West-Rekas-Wangkung	Indonesia	Flores	-8.56509	120.034	Google Earth	7	350	450
L.2988179	PreservedSpecimen	Cucurbitaceae	Trichosanthes	floresana	Rugayah			Loeters, J.J.			1397	a				Flores	Indonesia	Flores
L0129619	PreservedSpecimen	Cucurbitaceae	Zehneria	elbertii	W.J.de Wilde & Duyfjes			Elbert, J.			1637		31	5	1909	Lombok. Rindjani-Vulkangebirge, N.O.-Seite. Sembalun - [Hochebeue]	Indonesia	Lombok	-8.36887	116.526	Google Earth	6	1185	1265
L.2984652	PreservedSpecimen	Cucurbitaceae	Zehneria	immarginata	W.J.de Wilde & Duyfjes			de Voogd, C.N.A.			1814		19	5	1934	Flores, Mt Kelimoetoe	Indonesia	Flores	-8.7642	121.812	Geonames	5
L.2984656	PreservedSpecimen	Cucurbitaceae	Zehneria	immarginata	W.J.de Wilde & Duyfjes			Verheijen, J.A.J.			3358	b	29	3	1973	Flores. Summit G. Ranaka	Indonesia	Flores	-8.63704	120.53	Google Earth	2	2400
L.2984655	PreservedSpecimen	Cucurbitaceae	Zehneria	immarginata	W.J.de Wilde & Duyfjes			Kostermans, A.J.G.H.	Wirawan, N.		733		28	4	1965	W. Flores. Mt Ranaka	Indonesia	Flores	-8.62155	120.519	Google Earth	2	1600
L.2984660	PreservedSpecimen	Cucurbitaceae	Zehneria	immarginata	W.J.de Wilde & Duyfjes			Schmutz, E.			2471					Flores, Ruteng	Indonesia	Flores	-8.61748	120.462	Google Earth	5
L.2984657	PreservedSpecimen	Cucurbitaceae	Zehneria	immarginata	W.J.de Wilde & Duyfjes			Elbert, J.			1363		27	5	1909	Lombok. Rindjani-Vulkangebirge, N.-Seite. Rindjani-Spitze	Indonesia	Lombok	-8.40638	116.46	Google Earth	2	3200	3500
L.2984653	PreservedSpecimen	Cucurbitaceae	Zehneria	immarginata	W.J.de Wilde & Duyfjes			Elbert, J.			2291		19	6	1909	Lombok. Rindjani-Vulkangebirge, S.W.-Seite. Sangkareang Taimanuk-Spitze	Indonesia	Lombok	-8.35312	115.491	Google Earth	4	2000	2200
L0129624	PreservedSpecimen	Cucurbitaceae	Zehneria	immarginata	W.J.de Wilde & Duyfjes			Loeters, J.J.			1580					Flores	Indonesia	Flores
L.2984654	PreservedSpecimen	Cucurbitaceae	Zehneria	immarginata	W.J.de Wilde & Duyfjes			Loeters, J.J.			1741					Flores	Indonesia	Flores
BO-1893098	PreservedSpecimen	Cyatheaceae	Dicksonia	timorensis	Adjie			Adjie Bayu		BA	653		20	8	2010	LSI. Indonesia. NTT: Soe: Fatumnasi: bukit Lelefui, Mutis Nature Reserve.	Indonesia	Timor	-9.63846	124.21	Google Earth	20
	Literature	Cycadaceae	Cycas	montana	A.Lindstr. & K.D.Hill			Lindstrom, A.			263		30	4	2000	Flores, Ngada province, Nangamboa village, Ondorrea Mountain	Indonesia	Flores	-8.76579	121.43	Google Earth	7
	Literature	Cycadaceae	Cycas	montana	A.Lindstr. & K.D.Hill			Lindstrom, A.			248		27	4	2000	Flores, Mangarai province, Nggoang district, Ndara, Wae Moto village	Indonesia	Flores	-8.587	119.935	Geonames	3	400
L.1180266	PreservedSpecimen	Cycadaceae	Cycas	montana	A.Lindstr. & K.D.Hill			Schmutz, E.			123		17	5	1965	Flores, Nunang	Indonesia	Flores	-8.50306	120.77	Google Earth	2	650
L.1180345	PreservedSpecimen	Cycadaceae	Cycas	montana	A.Lindstr. & K.D.Hill			Schmutz, E.			4717		14	12	1980	W. Flores, Manggarai, Nunang	Indonesia	Flores	-8.50306	120.77	Google Earth	2	650
V241792	PreservedSpecimen	Cycadaceae	Cycas	montana	A.Lindstr. & K.D.Hill			Lindstrom, A.			253		29	4	2000	Flores Island, Bajawa Town. Cultivated: said to originate from nearby montane forests	Indonesia	Flores
	Literature	Cycadaceae	Cycas	montana	A.Lindstr. & K.D.Hill			Lindstrom, A.			261		29	4	2000	Flores, Ngada province, cult. in Jerebao village, near Bajawa town, said to come from nearby forest	Indonesia	Flores
	Literature	Cycadaceae	Cycas	montana	A.Lindstr. & K.D.Hill			Lindstrom, A.			262		30	4	2000	Flores, Ngada province, cult. in Wolosambi village, near Bajawa town, said to come from nearby forest	Indonesia	Flores
	Literature	Cycadaceae	Cycas	sundaica	Miq. ex A.Lindstr. & K.D.Hill			Lindstrom, A.			255		29	4	2000	Flores, Ngada province, foot of Volcano Inerie, along the Eku Ture river, near Bidhu village	Indonesia	Flores	-8.86084	120.905	Google Earth	3	326
	Literature	Cycadaceae	Cycas	sundaica	Miq. ex A.Lindstr. & K.D.Hill			Lindstrom, A.			256		29	4	2000	Flores, Ngada province, foot of Volcano Inerie, along the Eku Ture river, near Bidhu village	Indonesia	Flores	-8.86084	120.905	Google Earth	3
	Literature	Cycadaceae	Cycas	sundaica	Miq. ex A.Lindstr. & K.D.Hill			Rensch, I.			982		9	6	1927	Flores, Endeh	Indonesia	Flores	-8.84661	121.661	Google Earth	6	20
L.1180232	PreservedSpecimen	Cycadaceae	Cycas	sundaica	Miq. ex A.Lindstr. & K.D.Hill			Jaag, O.			667		7	5	1938	Alor, Landschaft Koei, Moro Gendok	Indonesia	Alor	-8.42867	124.562	Google Earth	7	300
L.1180270	PreservedSpecimen	Cycadaceae	Cycas	sundaica	Miq. ex A.Lindstr. & K.D.Hill			Schmutz, E.			4712			12	1980	W. Flores, Ost Manggarai, Pota.	Indonesia	Flores	-8.34139	120.761	Geonames	6
	Literature	Cycadaceae	Cycas	sundaica	Miq. ex A.Lindstr. & K.D.Hill			du Bois, C.			74		26	1	1939	Alor, Altimelang	Indonesia	Alor	-8.23516	124.675	Google Earth	3	750
L.1180220	PreservedSpecimen	Cycadaceae	Cycas	sundaica	Miq. ex A.Lindstr. & K.D.Hill			Jaag, O.			893		11	5	1938	Alor, Taramana, Pisigomo	Indonesia	Alor	-8.19722	124.902	Google Earth	15	700
K000960251	PreservedSpecimen	Cyperaceae	Diplacrum	pygmaeopsis	(J.Kern) T.Koyama			de Voogd, C.N.A.			2513		28	5	1936	Kleine Soenda Eilanden, O. Soemba, Leavlakte	Indonesia	Sumba	-9.6482	119.892	Geonames	10	500
L.1387718	PreservedSpecimen	Cyperaceae	Fimbristylis	sumbaensis	Ohwi			Jaag, O.			35		25	4	1938	Kl. Sunda eilanden. Sumba. von Waingapoe nach Km 7.	Indonesia	Sumba	-9.709	120.239	Google Earth	15	200
L0042612	PreservedSpecimen	Cyperaceae	Fimbristylis	sumbaensis	Ohwi			Hoekstra, P.			3		24	2	1940	Kl. Sunda eilanden. Soemba; Waingapoe	Indonesia	Sumba	-9.68144	120.265	Google Earth	4
L.1388315	PreservedSpecimen	Cyperaceae	Fimbristylis	wetarensis	Ohwi			Schmutz, E.			5046		4	3	1982	W. Flores Manggarai, Nisar	Indonesia	Flores	-8.8074	119.956	Google Earth	4	100
L0042621	PreservedSpecimen	Cyperaceae	Fimbristylis	wetarensis	Ohwi			Bloembergen, S.			3567		3	4	1939	Wetar, 24 km N of Ilwaki along Meta Lerai	Indonesia	Wetar	-7.794	126.4	Google Earth	10	700	900
L.2248676	PreservedSpecimen	Daphniphyllaceae	Daphniphyllum	timorianum	(T.C.Huang) T.C.Huang			Schmutz, E.			2327		4	7	1968	Timor, Naepesu-Mutis	Indonesia	Timor	-9.55182	124.224	Google Earth	4	1500	2365
L.2248678	PreservedSpecimen	Daphniphyllaceae	Daphniphyllum	timorianum	(T.C.Huang) T.C.Huang			Forbes, H.O.			3807			5	1883	Timor, Manatuto	Timor-Leste	Timor	-8.82	125.854	Rita Simoes Convol of Timor	25
L.2248662	PreservedSpecimen	Daphniphyllaceae	Daphniphyllum	timorianum	(T.C.Huang) T.C.Huang			Forbes, H.O.			3809			5	1883	Sobale Mountain, Samoro, Timor	Timor-Leste	Timor	-8.82	125.854	Rita Simoes Convol of Timor	15
L.2248669	PreservedSpecimen	Daphniphyllaceae	Daphniphyllum	timorianum	(T.C.Huang) T.C.Huang			Metzner, J.			234		14	6	1970	Timor, Mundo Perdido	Timor-Leste	Timor	-8.73169	126.329	Google Earth	6	1200
L.2248668	PreservedSpecimen	Daphniphyllaceae	Daphniphyllum	timorianum	(T.C.Huang) T.C.Huang			Metzner, J.			251		16	6	1970	Timor, Mundo Perdido	Timor-Leste	Timor	-8.7283	126.337	Google Earth	6	1300
L.2248670	PreservedSpecimen	Daphniphyllaceae	Daphniphyllum	timorianum	(T.C.Huang) T.C.Huang			Metzner, J.			253		16	6	1970	Timor, Mundo Perdido	Timor-Leste	Timor	-8.7283	126.337	Google Earth	6	1300
L.2248667	PreservedSpecimen	Daphniphyllaceae	Daphniphyllum	timorianum	(T.C.Huang) T.C.Huang			Metzner, J.			255		16	6	1970	Timor, Mundo Perdido	Timor-Leste	Timor	-8.7283	126.337	Google Earth	6	1300
L.2248677	PreservedSpecimen	Daphniphyllaceae	Daphniphyllum	timorianum	(T.C.Huang) T.C.Huang			van Steenis, C.G.G.J.			18279		23	12	1953	Centr. Portugese Timor, Mt. Perdidio (ascent of Ossu)	Timor-Leste	Timor	-8.72056	126.331	Google Earth	2	1700
L.2248679	PreservedSpecimen	Daphniphyllaceae	Daphniphyllum	timorianum	(T.C.Huang) T.C.Huang			van Steenis, C.G.G.J.			18263		23	12	1953	Centr. Portugese Timor, Mt. Perdidio (ascent of Ossu)	Timor-Leste	Timor	-8.7195	126.342	Google Earth	3	1500
L.2248672	PreservedSpecimen	Daphniphyllaceae	Daphniphyllum	timorianum	(T.C.Huang) T.C.Huang			Schmutz, E.			3498		22	10	1973	Flores, Todo, Mt. Desu	Indonesia	Flores	-8.71053	120.327	Google Earth	4	1675
L.2248665	PreservedSpecimen	Daphniphyllaceae	Daphniphyllum	timorianum	(T.C.Huang) T.C.Huang			Schmutz, E.			1777		20	10	1967	W. Flores, Ruteng, Potjo Ri'i - Potjo Ngando Napu	Indonesia	Flores	-8.67755	120.467	Google Earth	3	1700	1800
L.2248675	PreservedSpecimen	Daphniphyllaceae	Daphniphyllum	timorianum	(T.C.Huang) T.C.Huang			Schmutz, E.			1809		20	10	1967	W. Flores, Ruteng, Potjo Ri'i - Potjo Ngando Napu	Indonesia	Flores	-8.67755	120.467	Google Earth	3	1700	1800
L.2248666	PreservedSpecimen	Daphniphyllaceae	Daphniphyllum	timorianum	(T.C.Huang) T.C.Huang			Schmutz, E.			1817		20	10	1967	W. Flores, Ruteng, Potjo Ri'i - Potjo Ngando Napu	Indonesia	Flores	-8.67755	120.467	Google Earth	3	1700	1800
L.2248664	PreservedSpecimen	Daphniphyllaceae	Daphniphyllum	timorianum	(T.C.Huang) T.C.Huang			Kostermans, A.J.G.H.	Wirawan, N.		484		24	4	1965	W. Flores, Manau near Ruteng	Indonesia	Flores	-8.64158	120.562	Google Earth	3	1100
L.2248671	PreservedSpecimen	Daphniphyllaceae	Daphniphyllum	timorianum	(T.C.Huang) T.C.Huang			Kostermans, A.J.G.H.	Wirawan, N.		486		24	4	1965	W. Flores, Manau near Ruteng	Indonesia	Flores	-8.64158	120.562	Google Earth	3	1100
L.2248663	PreservedSpecimen	Daphniphyllaceae	Daphniphyllum	timorianum	(T.C.Huang) T.C.Huang			Kostermans, A.J.G.H.	Wirawan, N.		696		28	4	1965	W. Flores, Mt. Ranaka.	Indonesia	Flores	-8.62176	120.519	Google Earth	3	1600
L.2248752	PreservedSpecimen	Daphniphyllaceae	Daphniphyllum	timorianum	(T.C.Huang) T.C.Huang			Schmutz, E.			2982		21	6	1972	Flores, Lema, Golo Ponto	Indonesia	Flores	-8.6141	120.573	Google Earth	6	1800
L.3776805	PreservedSpecimen	Daphniphyllaceae	Daphniphyllum	timorianum	(T.C.Huang) T.C.Huang			Pinto, P.	Santana, F.		6		27	9	2006	Timor-Leste; Mundo Perdido, c 33 km SSW of Baucau State/Dist: TL.	Timor-Leste	Timor	-8.46194	126.46	label		1200	1470
L.3790265	PreservedSpecimen	Elaeocarpaceae	Elaeocarpus	batudulangii	Weibel			McDonald, J.A.	Sunaryo		4375		5	5	1994	E. Sumba, Ngallu, N. of Baing, 3-4 km WNW of village Paranda, in valley of rivulet 'Sungai Wailakabu'	Indonesia	Sumba	-10.1693	120.529	Google Earth	2	50
L.2339405	PreservedSpecimen	Elaeocarpaceae	Elaeocarpus	batudulangii	Weibel			McDonald, J.A.	Sunaryo		4391		5	7	1994	E. Sumba, Ngallu, N. of Baing, 3-4 km WNW of village Paranda, in valley of rivulet 'Sungai Wailakabu'	Indonesia	Sumba	-10.1693	120.529	Google Earth	2	50
L.2339406	PreservedSpecimen	Elaeocarpaceae	Elaeocarpus	batudulangii	Weibel			McDonald, J.A.	Sunaryo		4392		5	7	1994	E. Sumba, Ngallu, N. of Baing, 3-4 km WNW of village Paranda, in valley of rivulet 'Sungai Wailakabu'	Indonesia	Sumba	-10.1693	120.529	Google Earth	2	50
L.2339383	PreservedSpecimen	Elaeocarpaceae	Elaeocarpus	batudulangii	Weibel			Kostermans, A.J.G.H.	Wirawan, N.		432		20	4	1965	W. Flores, Bumur S.E. part above Ngarawa.	Indonesia	Flores	-8.82611	120.62	Google Earth	12
BO-0000832	PreservedSpecimen	Elaeocarpaceae	Elaeocarpus	batudulangii	Weibel			Kostermans, A.J.G.H.	Wirawan, N.		832	A	8	4	1965	W. Flores, near Wae Mao Potjo Benteng Lebak	Indonesia	Flores	-8.8148	121.014	Google Earth	45
L.2339388	PreservedSpecimen	Elaeocarpaceae	Elaeocarpus	batudulangii	Weibel			Kostermans, A.J.G.H.			22104		10	5	1965	W. Flores. S.E. part Mbengan.	Indonesia	Flores	-8.76847	120.711	Google Earth	3	600
L.2339378	PreservedSpecimen	Elaeocarpaceae	Elaeocarpus	batudulangii	Weibel			Schmutz, E.			993		7	1	1967	W. Flores (Manggarai) Lesser Sunda-Islands, Ruteng, Golo Lusang.	Indonesia	Flores	-8.65429	120.465	Google Earth	2	1600
L.2339380	PreservedSpecimen	Elaeocarpaceae	Elaeocarpus	batudulangii	Weibel			Schmutz, E.			1970		17	12	1967	West-Flores, Ruteng, Potjo Kasteno.	Indonesia	Flores	-8.64313	120.423	Google Earth	2
L.2339387	PreservedSpecimen	Elaeocarpaceae	Elaeocarpus	batudulangii	Weibel			Kostermans, A.J.G.H.	Wirawan, N.		868		14	4	1965	W. Flores S. of Ruteng	Indonesia	Flores	-8.63675	120.463	Google Earth	2	1400
BO-0000701	PreservedSpecimen	Elaeocarpaceae	Elaeocarpus	batudulangii	Weibel			Kostermans, A.J.G.H.	Wirawan, N.		701		14	4	1965	W. Flores, Mt. Raneka	Indonesia	Flores	-8.62143	120.519	Google Earth	4	1600
L.2339379	PreservedSpecimen	Elaeocarpaceae	Elaeocarpus	batudulangii	Weibel			Verheijen, J.A.J.			1543	/44	27	4	1964	Flores, [L. Ntungeng]	Indonesia	Flores	-8.6152	120.445	Google Earth	5
L.2339386	PreservedSpecimen	Elaeocarpaceae	Elaeocarpus	batudulangii	Weibel			Kostermans, A.J.G.H.			18339		19	4	1961	W Sumbawa. Batulautah Mts, trail from Batudulang to Pusu	Indonesia	Sumbawa	-8.58266	117.275	Google Earth	4	700	800
L.2339382	PreservedSpecimen	Elaeocarpaceae	Elaeocarpus	batudulangii	Weibel			Kostermans, A.J.G.H.			19189		5	11	1961	W. Sumbawa Mt. Batulante, road from Batudulang to Pusuh.	Indonesia	Sumbawa	-8.58023	117.283	Google Earth	2	600	700
L0014036	PreservedSpecimen	Elaeocarpaceae	Elaeocarpus	batudulangii	Weibel			Kostermans, A.J.G.H.			18279		17	4	1961	W. Sumbawa. Batulautah Mts, trail from Batudulang to summit	Indonesia	Sumbawa	-8.56564	117.28	Google Earth	5
L.2339385	PreservedSpecimen	Elaeocarpaceae	Elaeocarpus	batudulangii	Weibel			Schmutz, E.			5915		20	6	1983	Flores - Manggarai. [Bangkung]	Indonesia	Flores	-8.56469	120.495	Google Earth	2	660
L.2339673	PreservedSpecimen	Elaeocarpaceae	Elaeocarpus	brunneotomentosus	Weibel			Schmutz, E.			1844		5	10	1967	Flores, West-;Nunang, Potjo Dédeng	Indonesia	Flores	-8.74171	120.015	Google Earth	3	1360
L.2339674	PreservedSpecimen	Elaeocarpaceae	Elaeocarpus	brunneotomentosus	Weibel			Schmutz, E.			4021		17	2	1978	Flores - Manggarai. P. Dé Jéup	Indonesia	Flores	-8.64713	120.401	Google Earth	3	1240
K001409225	PreservedSpecimen	Elaeocarpaceae	Elaeocarpus	brunneotomentosus	Weibel			Kostermans, A.J.G.H.	Wirawan, N.		646		26	4	1965	W. Flores, Manau near Ruteng	Indonesia	Flores	-8.63884	120.554	Google Earth	4	1500
L0014047	PreservedSpecimen	Elaeocarpaceae	Elaeocarpus	brunneotomentosus	Weibel			Kostermans, A.J.G.H.			19165		3	11	1961	[W. Sumbawa, Mt. Batulante, N.W.]	Indonesia	Sumbawa	-8.59933	117.301	Google Earth	5	500	700
L.2339670	PreservedSpecimen	Elaeocarpaceae	Elaeocarpus	brunneotomentosus	Weibel			Verheijen, J.A.J.			3026		3	2	1972	Flores. Iné Béo.	Indonesia	Flores	-8.5687	120.361	Google Earth	15	1500
L.2339668	PreservedSpecimen	Elaeocarpaceae	Elaeocarpus	brunneotomentosus	Weibel			Kostermans, A.J.G.H.			18493		26	4	1961	W. Sumbawa, Mt. Batulanteh, Andesite; trail from Brangbossang to Pusu summit.	Indonesia	Sumbawa	-8.5683	117.277	Google Earth	3	800	1200
L.2339669	PreservedSpecimen	Elaeocarpaceae	Elaeocarpus	brunneotomentosus	Weibel			Kostermans, A.J.G.H.			19128		28	10	1961	W. Sumbawa. Mt. Batulante, N.W. slope	Indonesia	Sumbawa	-8.56471	117.279	Google Earth	3	1000
L.2339639	PreservedSpecimen	Elaeocarpaceae	Elaeocarpus	brunneotomentosus	Weibel			Kostermans, A.J.G.H.			18745		8	5	1961	W. Sumbawa, Mt. Batulanteh, N.W. slope	Indonesia	Sumbawa	-8.56256	117.265	Google Earth	7	500	700
L.2339638	PreservedSpecimen	Elaeocarpaceae	Elaeocarpus	brunneotomentosus	Weibel			Kostermans, A.J.G.H.			18531		27	4	1961	W. Sumbawa. Mt. Batulanteh (N.W. part).	Indonesia	Sumbawa	-8.56219	117.275	Google Earth	3	700	1000
L.3790266	PreservedSpecimen	Elaeocarpaceae	Elaeocarpus	floresii	Weibel			McDonald, J.A.	Sunaryo		4399		9	5	1994	E. Sumba; Ngallu N of Baing, ca. 4-5 km NW of Paranda, 'Gunung Laipupu'.	Indonesia	Sumba	-10.1706	120.531	Google Earth	5	300
L0062750	PreservedSpecimen	Elaeocarpaceae	Elaeocarpus	floresii	Weibel			Verheijen, J.A.J.			2507		23	1	1970	Flores, Rahong (Ruteng)	Indonesia	Flores	-8.5758	120.388	Google Earth	4
L0014215	PreservedSpecimen	Elaeocarpaceae	Elaeocarpus	rutengii	Weibel			Verheijen, J.A.J.			2960		25	1	1971	Flores. Tjarep (Ruteng)	Indonesia	Flores	-8.61987	120.49	Google Earth	6
L.2342990	PreservedSpecimen	Elaeocarpaceae	Elaeocarpus	schmutzii	Weibel			Verheijen, J.A.J.			4556		26	12	1974	Flores. Paku (Pongkoi)	Indonesia	Flores	-8.7136	120.388	Geonames	5
L0014223	PreservedSpecimen	Elaeocarpaceae	Elaeocarpus	schmutzii	Weibel			Schmutz, E.			2089		15	2	1968	Flores, West, Tjereng-Kenari	Indonesia	Flores	-8.67579	119.879	Google Earth	6	400
L.2343025	PreservedSpecimen	Elaeocarpaceae	Elaeocarpus	schmutzii	Weibel			Schmutz, E.			4034		22	2	1978	Flores - Manggarai. Kandang	Indonesia	Flores	-8.64562	120.041	Google Earth	3	700
L.2342993	PreservedSpecimen	Elaeocarpaceae	Elaeocarpus	schmutzii	Weibel			Kostermans, A.J.G.H.			18215		15	4	1961	W.Sumbawa, Batulanteh Mt.; river gorge near Batudulang.	Indonesia	Sumbawa	-8.58146	117.296	Google Earth	4	500
L.2342992	PreservedSpecimen	Elaeocarpaceae	Elaeocarpus	schmutzii	Weibel			Verheijen, J.A.J.			3200		13	1	1973	Flores [rest of label illegible: check Coode]	Indonesia	Flores
L.2343011	PreservedSpecimen	Elaeocarpaceae	Elaeocarpus	sebastianii	Weibel			Kostermans, A.J.G.H.			18729		8	5	1961	W. Sumbawa, Mt. Batulanteh, N.W. slope.	Indonesia	Sumbawa	-8.59909	117.298	Google Earth	5	500	700
L0062749	PreservedSpecimen	Elaeocarpaceae	Elaeocarpus	sebastianii	Weibel			Schmutz, E.			5950		15	7	1983	Flores - Manggarai. [Kaga]	Indonesia	Flores	-8.4517	120.492	Google Earth	3	840
L.2343012	PreservedSpecimen	Elaeocarpaceae	Elaeocarpus	sebastianii	Weibel			Schmutz, E.			6025		12	11	1983	Flores - Manggarai. [Kaga]	Indonesia	Flores	-8.4517	120.492	Google Earth	3	840
L.2343010	PreservedSpecimen	Elaeocarpaceae	Elaeocarpus	sebastianii	Weibel			Schmutz, E.			6080		10	9	1984	Flores - Manggarai. [Laga]	Indonesia	Flores	-8.44717	120.494	Google Earth	3	800
CANB 576475.1	PreservedSpecimen	Elaeocarpaceae	Elaeocarpus	timorensis	R.Knuth			McDonald, J.A.			4391		5	7	1994	E Sumba; Ngallu. N of Baing, 3-4 km WNW of village Paranda, in valley of rivulet "Sungai Wailakabu".	Indonesia	Sumba	-10.1693	120.529	Google Earth	2	50
L.2343725	PreservedSpecimen	Elaeocarpaceae	Elaeocarpus	timorensis	R.Knuth			Neth. Ind. For. Service		bb	27126		15	3	1939	Timor en Ond. Z. Midden Timor, Nasimetan bij Kapan.	Indonesia	Timor	-9.74513	124.153	Google Earth	8	900
K000708215	PreservedSpecimen	Elaeocarpaceae	Elaeocarpus	timorensis	R.Knuth			Stein, G.			s.n.				1932	Timor, Kappan	Indonesia	Timor	-9.7348	124.274	Geonames	5
CANB 106812.1	PreservedSpecimen	Elaeocarpaceae	Elaeocarpus	timorensis	R.Knuth			Day, M.F.			68		2	3	1956	Timor, forest enclave near Aibubu		Timor	-9.36402	124.898	Google Earth	4	950
L.2343724	PreservedSpecimen	Elaeocarpaceae	Elaeocarpus	timorensis	R.Knuth			Jaag, O.			632		7	5	1938	Alor, Landschaft Koei, Moroe - Genark. Im Tal des Flusscheus Boeraga	Indonesia	Alor	-8.41663	124.486	Google Earth	3
L0014251	PreservedSpecimen	Elaeocarpaceae	Elaeocarpus	tjerengii	Weibel			Schmutz, E.			1876		15	11	1967	Flores, West Tjereng	Indonesia	Flores	-8.67297	119.88	Google Earth	6	500
L.2344177	PreservedSpecimen	Elaeocarpaceae	Elaeocarpus	verheijenii	Weibel			Kostermans, A.J.G.H.	Wirawan, N.		832		8	4	1965	W. Flores near Wae Mao Potjo, Benteng Lebak.	Indonesia	Flores	-8.8148	121.014	Google Earth	45	1200	1750
L.2344179	PreservedSpecimen	Elaeocarpaceae	Elaeocarpus	verheijenii	Weibel			Schmutz, E.			4358		5	3	1979	Flores- Manggarai. Cereng.	Indonesia	Flores	-8.65205	120.331	Google Earth	4	1000
L.2344468	PreservedSpecimen	Elaeocarpaceae	Elaeocarpus	verheijenii	Weibel			Schmutz, E.			4749		7	2	1981	W. Flores (Managgarai), Céséng.	Indonesia	Flores	-8.65205	120.331	Google Earth	4	1000
L.2344467	PreservedSpecimen	Elaeocarpaceae	Elaeocarpus	verheijenii	Weibel			Schmutz, E.			4788		23	2	1981	W. Flores- Manggarai, Ceseng.	Indonesia	Flores	-8.65175	120.335	Google Earth	4	900
L.2344466	PreservedSpecimen	Elaeocarpaceae	Elaeocarpus	verheijenii	Weibel			Schmutz, E.			2918		2	5	1972	Flores, Tjereng. Golo Hngang	Indonesia	Flores	-8.62859	119.964	Google Earth	10	1000
L.2344180	PreservedSpecimen	Elaeocarpaceae	Elaeocarpus	verheijenii	Weibel			Kostermans, A.J.G.H.	Wirawan, N.		701		28	4	1965	W. Flores. Mt. Ranaka.	Indonesia	Flores	-8.62146	120.519	Google Earth	4	1600
L.2344175	PreservedSpecimen	Elaeocarpaceae	Elaeocarpus	verheijenii	Weibel			Verheijen, J.A.J.			1545		27	4	1964	Flores, Sita	Indonesia	Flores	-8.6191	120.445	Google Earth	5
L0014262	PreservedSpecimen	Elaeocarpaceae	Elaeocarpus	verheijenii	Weibel			Verheijen, J.A.J.			2527		24	2	1970	Flores. [(Sesa)] Ruteng	Indonesia	Flores	-8.61748	120.462	Google Earth	6
L.2344174	PreservedSpecimen	Elaeocarpaceae	Elaeocarpus	verheijenii	Weibel			Verheijen, J.A.J.			2594		16	3	1970	Flores, Ruteng	Indonesia	Flores	-8.61748	120.462	Google Earth	6
L.2344176	PreservedSpecimen	Elaeocarpaceae	Elaeocarpus	verheijenii	Weibel			Verheijen, J.A.J.			2741		13	4	1970	Flores, Ruteng	Indonesia	Flores	-8.61748	120.462	Google Earth	6
L0007726	PreservedSpecimen	Ericaceae	Rhododendron	renschianum	Sleumer			Rensch, I.			1495		16	7	1927	Flores: Vulkan Keli Moetoe.	Indonesia	Flores	-8.77539	121.818	Google Earth	3	1500
L.2617551	PreservedSpecimen	Ericaceae	Rhododendron	renschianum	Sleumer			Posthumus, O.			3040		4	11	1932	Flores, Geli mutu. [Ndeloe kelm]	Indonesia	Flores	-8.77345	121.819	Google Earth	3	1525
L.2617541	PreservedSpecimen	Ericaceae	Rhododendron	renschianum	Sleumer			Zahorka			s.n.			10	1990	Flores, Mt Kelimutu, near 3-coloured lakes	Indonesia	Flores	-8.76904	121.809	Google Earth	3	1800	1900
L.2617542	PreservedSpecimen	Ericaceae	Rhododendron	renschianum	Sleumer			Verheijen, J.A.J.			2922		25	8	1970	Flores, Gunung api Kelimutu	Indonesia	Flores	-8.76849	121.812	Google Earth	2
L.2617539	PreservedSpecimen	Ericaceae	Rhododendron	renschianum	Sleumer			Loeters, J.J.			1737			1	1900	Flores, Gelimutu	Indonesia	Flores	-8.76849	121.812	Google Earth	2
L.2617547	PreservedSpecimen	Ericaceae	Rhododendron	renschianum	Sleumer			Rahayu, M.	Yusuf, R.		730		10	9	1984	Island Flores (NTT), Kilimudu, Kab. Eude.	Indonesia	Flores	-8.7683	121.812	Google Earth	2	1600
L.3779835	PreservedSpecimen	Ericaceae	Rhododendron	renschianum	Sleumer			Wieringa, J.J.			1808		3	8	1993	Flores, Moni, near summit of Keli Mutu	Indonesia	Flores	-8.76716	121.808	Google Earth	3	1600
L.2617552	PreservedSpecimen	Ericaceae	Rhododendron	renschianum	Sleumer			Jaag, O.			1511		5	6	1938	Flores, Koli Moetoe.	Indonesia	Flores	-8.76662	121.823	Google Earth	2	1500
L.2617545	PreservedSpecimen	Ericaceae	Rhododendron	renschianum	Sleumer			Schmutz, E.			3489		22	10	1973	Flores, Todo, Mt Desu	Indonesia	Flores	-8.71287	120.333	Google Earth	4	1525
L.2617543	PreservedSpecimen	Ericaceae	Rhododendron	renschianum	Sleumer			Verheijen, J.A.J.			3801		8	7	1974	[Jeweller's tag descrip is too faded to read]	Indonesia	Flores	-8.675	122.092	Naturalis	10
L.2617540	PreservedSpecimen	Ericaceae	Rhododendron	renschianum	Sleumer			Verheijen, J.A.J.			3350		29	3	1979	Flores, Danan, G. Ranaka	Indonesia	Flores	-8.63759	120.529	Google Earth	2	2200
L.2617544	PreservedSpecimen	Ericaceae	Rhododendron	renschianum	Sleumer			Schmutz, E.			568		2	5	1966	W. Flores (Managgarai), Ruteng.	Indonesia	Flores	-8.63624	120.458	Google Earth	6	1500
L.2617550	PreservedSpecimen	Ericaceae	Rhododendron	renschianum	Sleumer			Schmutz, E.			3419		5	10	1973	Flores, Mt. Mandusawn, summit	Indonesia	Flores	-8.62946	120.541	Google Earth	2	2400
L.2617549	PreservedSpecimen	Ericaceae	Rhododendron	renschianum	Sleumer			Schmutz, E.			3339	a	5	10	1973	Flores, Mt. Mandusawu to Ranaka	Indonesia	Flores	-8.62927	120.544	Google Earth	2	2160
L.2617548	PreservedSpecimen	Ericaceae	Rhododendron	renschianum	Sleumer			Schmutz, E.			3429		5	10	1972	Mt. Wandusawu, summit, 2400m, descent to Lake Ra 2300m.	Indonesia	Flores	-8.6291	120.541	Google Earth	3	2300	2400
L0006536	PreservedSpecimen	Ericaceae	Styphelia	forbesii	Sleumer			Forbes, H.O.			3493				1883	Timor, on top of Mt Tehulah 4000'	Timor-Leste	Timor	-8.91092	125.605	Google Earth	10	1219
L.2623472	PreservedSpecimen	Ericaceae	Styphelia	forbesii	Sleumer			Jaag, O.			1010		13	5	1938	Alor	Indonesia	Alor	-8.30087	124.93	Google Earth	5	1000
L.2623473	PreservedSpecimen	Ericaceae	Styphelia	forbesii	Sleumer			Jaag, O.			1313		20	5	1938	Alor. Zentrales Hochland, Pido-Woisika.	Indonesia	Alor	-8.23018	124.773	Google Earth	5	1000
P02428117	PreservedSpecimen	Ericaceae	Styphelia	wetarensis	J.J.Sm.			Elbert, J.			4387		17	2	1910	Wetar, Abhange oberhalb Ilwaki	Indonesia	Wetar	-7.92398	126.444	Google Earth	4	150	450
	Literature	Euphorbiaceae	Acalypha	floresensis	Sagun & G.A.Levin			Loeters, J.J.			1840				1962
L0015969	PreservedSpecimen	Euphorbiaceae	Acalypha	zollingeri	Müll.Arg.			Zollinger, H.			3419					Sumbawa	Indonesia	Sumbawa
L.2199381	PreservedSpecimen	Euphorbiaceae	Claoxylon	colfsii	Airy Shaw			Elbert, J.			4147		3	1	1910	Sumbawa, Sultanat Sumbawa, Plampang, Dfarau Pussang	Indonesia	Sumbawa	-8.76352	117.732	Google Earth	8	400	600
L0059803	PreservedSpecimen	Euphorbiaceae	Claoxylon	colfsii	Airy Shaw			Colfs, P.F.A.			178			11	1879	Sumbawa. Mata.	Indonesia	Sumbawa	-8.75889	118.208	Google Earth	10
L.2199380	PreservedSpecimen	Euphorbiaceae	Claoxylon	colfsii	Airy Shaw			Elbert, J.			4100		1	1	1910	Sumbawa, Sultanat Sumbawa, Mata	Indonesia	Sumbawa	-8.75748	118.213	Google Earth	10	140	200
L.2199378	PreservedSpecimen	Euphorbiaceae	Claoxylon	colfsii	Airy Shaw			Elbert, J.			4075		23	12	1909	Sumbawa, Sultanat Dompu, [Kowanko, m./f. Sahlek Bai]	Indonesia	Sumbawa	-8.676	118.232	Google Earth	150	10	100
L.2199379	PreservedSpecimen	Euphorbiaceae	Claoxylon	colfsii	Airy Shaw			Elbert, J.			3981		23	12	1909	Sumbawa, Sultanat Dompu, ????	Indonesia	Sumbawa	-8.663	118.284	Geonames	150
L.2199371	PreservedSpecimen	Euphorbiaceae	Claoxylon	colfsii	Airy Shaw			Colfs, P.F.A.			246				1879	Sumbawa	Indonesia	Sumbawa	-8.54423	118.443	Google Earth	100
L.2199377	PreservedSpecimen	Euphorbiaceae	Claoxylon	colfsii	Airy Shaw			Elbert, J.			3794			12	1909	Sumbawa Island, Bima Sultanate, Ro Gebirge	Indonesia	Sumbawa	-8.426	118.866	Google Earth	30	650	750
G00441803	PreservedSpecimen	Euphorbiaceae	Macaranga	glabra	(Juss.) Pax & K.Hoffm.			Unknown			s.n.						Timor
L.2825215	PreservedSpecimen	Gesneriaceae	Agalmyla	stellifera	Hilliard & B.L.Burtt			Kostermans, A.J.G.H.			22170			5	1965	W Flores, SE part, Mbengan	Indonesia	Flores	-8.75294	120.698	Google Earth	4	600
L.2825213	PreservedSpecimen	Gesneriaceae	Agalmyla	stellifera	Hilliard & B.L.Burtt			Schmutz, E.			1789		20	10	1967	Flores, W. Ruteng, Potjo Ri'i - Potjo Ngando Napu	Indonesia	Flores	-8.67897	120.472	Google Earth	2	1700	1800
L.2823837	PreservedSpecimen	Gesneriaceae	Agalmyla	stellifera	Hilliard & B.L.Burtt			Schmutz, E.			1789		20	10	1967	W. Flores (Manggarai), Ruteng, [Npando Napu]	Indonesia	Flores	-8.67374	120.465	Google Earth	2	1800
L.2825211	PreservedSpecimen	Gesneriaceae	Agalmyla	stellifera	Hilliard & B.L.Burtt			Veldkamp, J.F.			7017		16	6	1975	Flores, Ruteng, Lusang pass	Indonesia	Flores	-8.65681	120.465	Google Earth	2	1600
L.2825216	PreservedSpecimen	Gesneriaceae	Agalmyla	stellifera	Hilliard & B.L.Burtt			Schmutz, E.			468		20	7	1966	Flores, Ruteng	Indonesia	Flores	-8.6429	120.463	Google Earth	10	1500
L.2825224	PreservedSpecimen	Gesneriaceae	Agalmyla	stellifera	Hilliard & B.L.Burtt			Verheijen, J.A.J.			3041		8	2	1972	Flores, Rahong (Ruteng)	Indonesia	Flores	-8.62673	120.409	Google Earth	15	1400
L0237489	PreservedSpecimen	Gesneriaceae	Agalmyla	stellifera	Hilliard & B.L.Burtt			Verheijen, J.A.J.			1461		22	3	1964	Flores. Hotju (Ruteng)	Indonesia	Flores	-8.61748	120.462	Google Earth	14
L.2825218	PreservedSpecimen	Gesneriaceae	Agalmyla	stellifera	Hilliard & B.L.Burtt			Verheijen, J.A.J.			1462		22	3	1964	Flores, Hotje (Ruteng)	Indonesia	Flores	-8.61748	120.462	Google Earth	10
L.2825219	PreservedSpecimen	Gesneriaceae	Agalmyla	stellifera	Hilliard & B.L.Burtt			Verheijen, J.A.J.			1705		9	5	1964	Flores, [Ngg.te'deng (Rtg)]	Indonesia	Flores	-8.61748	120.462	Google Earth	14
L.2825209	PreservedSpecimen	Gesneriaceae	Agalmyla	stellifera	Hilliard & B.L.Burtt			Elbert, J.			2122		25	6	1909	Lombok. Rindjani-Vulkangebirge, S.-Seite. Kembang-Kerang oberhalb.	Indonesia	Lombok	-8.48863	116.477	Google Earth	6	750	1250
L.2825217	PreservedSpecimen	Gesneriaceae	Agalmyla	stellifera	Hilliard & B.L.Burtt			Elbert, J.			2249		19	6	1909	Lombok. Rindjani-Vulkangebirge, S.W.-Seite. Sangkareang	Indonesia	Lombok	-8.47789	116.341	Google Earth	12	700	1700
L.2825208	PreservedSpecimen	Gesneriaceae	Agalmyla	stellifera	Hilliard & B.L.Burtt			Elbert, J.			1797		7	6	1909	Lombok. Rindjani-Vulkangebirge, S.O.-Seite. Sapittal. Sudabhang de Pussukberges.	Indonesia	Lombok	-8.45861	116.532	Google Earth	6	900	1200
L.2825207	PreservedSpecimen	Gesneriaceae	Agalmyla	stellifera	Hilliard & B.L.Burtt			Elbert, J.			2162		25	6	1909	Lombok. Rindjani-Vulkangebirge, S.-Seite. Abhang uberfall Kembang-Kerang	Indonesia	Lombok	-8.45683	116.457	Google Earth	5	1650	1900
L.2825225	PreservedSpecimen	Gesneriaceae	Agalmyla	stellifera	Hilliard & B.L.Burtt			Elbert, J.			1393		19	5	1909	Lombok. Rindjani-Vulkangebirge, N.N.O.-Seite. Andjar. Fluss oberhalb	Indonesia	Lombok	-8.36833	116.481	Google Earth	4	1400	1530
L.2825210	PreservedSpecimen	Gesneriaceae	Agalmyla	stellifera	Hilliard & B.L.Burtt			Elbert, J.			1033		4	5	1909	Lombok. Rindjani-Vulkangebirge, N.-Seite. Von Tengengeah nach Tangkok nura	Indonesia	Lombok	-8.35706	116.406	Google Earth	6	1550	2300
L.2825220	PreservedSpecimen	Gesneriaceae	Agalmyla	stellifera	Hilliard & B.L.Burtt			de Voogd, C.N.A.			2135			1	1935	Bali, Batoekaoe	Indonesia	Bali	-8.34975	115.092	Google Earth	6
L.2825223	PreservedSpecimen	Gesneriaceae	Agalmyla	stellifera	Hilliard & B.L.Burtt			Wirawan, N.			495		20	7	1964	Bali. North of Tabanan, Mt Batukaru. Trail Pura Luhur	Indonesia	Bali	-8.34118	115.099	Google Earth	4	1800
L.2825221	PreservedSpecimen	Gesneriaceae	Agalmyla	stellifera	Hilliard & B.L.Burtt			Sarip			334		19	8	1919	Bali, G. Pala	Indonesia	Bali	-8.31356	115.216	Google Earth	10	800
L.3794896	PreservedSpecimen	Gesneriaceae	Agalmyla	stellifera	Hilliard & B.L.Burtt			van Balgooy, M.M.J.			7565		8	5	2007	Bali, Bedugul, Gn Tapak.	Indonesia	Bali	-8.27391	115.145	Google Earth	4	1550
L.2825214	PreservedSpecimen	Gesneriaceae	Agalmyla	stellifera	Hilliard & B.L.Burtt			Meijer, W.	Noerta		8046		4	4	1975	Bali. Nature reserve near Bidugul, 48km N of Den Pesar, montane forest on Mt Tapan.	Indonesia	Bali	-8.27338	115.144	Google Earth	5	1200
L.2825206	PreservedSpecimen	Gesneriaceae	Agalmyla	stellifera	Hilliard & B.L.Burtt			Kostermans, A.J.G.H.	Kuswata Kartawinata, E.; Soegeng, R.; Soepadmo, E.	KK+SS	118		23	6	1958	Bali. Bedugul forest region, Mt Batukau complex	Indonesia	Bali	-8.26964	115.157	Google Earth	10	1300
BO-1908337	PreservedSpecimen	Gesneriaceae	Agalmyla	stellifera	Hilliard & B.L.Burtt			Kartonegoro, A.R.		ARK	746		18	5	2013	Bali Island, Jembrana Regency, Mendoyo District, Poh Santen Village, Mt. Mesehe	Indonesia	Bali	-8.26914	114.681	Google Earth	5	1000
L.2825222	PreservedSpecimen	Gesneriaceae	Agalmyla	stellifera	Hilliard & B.L.Burtt			Jaag, O.			1779		25	6	1938	Bali. Am Goeneng Bratan	Indonesia	Bali	-8.24861	115.173	Google Earth	6	1500
	Literature	Gesneriaceae	Epithema	longitubum	Hilliard & B.L.Burtt			Walsh, M.E.			62		30	1	1929	Timor		Timor	-9.86083	124.284	Geonames	10
L0931133	PreservedSpecimen	Gesneriaceae	Epithema	longitubum	Hilliard & B.L.Burtt			Bloembergen, S.			3458		11	3	1939	Timor, Nasimetan	Indonesia	Timor	-9.74526	124.153	Google Earth	7	900
L.2107635	PreservedSpecimen	Gesneriaceae	Epithema	longitubum	Hilliard & B.L.Burtt			Bloembergen, S.			3496		17	3	1939	Timor, Nasimetan	Indonesia	Timor	-9.74526	124.153	Google Earth	7	900
	Literature	Gesneriaceae	Epithema	longitubum	Hilliard & B.L.Burtt			Schmutz, E.			3208		16	5	1973	Flores, Ruteng-Mano	Indonesia	Flores	-8.6059	120.543	Geonames	4	1100	1200
L0796798	PreservedSpecimen	Gesneriaceae	Epithema	longitubum	Hilliard & B.L.Burtt			Verheijen, J.A.J.			3323			3	1974	Flores	Indonesia	Flores	-8.57316	120.345	Google Earth	125
L.2107634	PreservedSpecimen	Gesneriaceae	Epithema	longitubum	Hilliard & B.L.Burtt			Schmutz, E.			2127		7	3	1968	Flores, West-Ruteng-Reo (Küste)	Indonesia	Flores	-8.5672	120.48	Google Earth	20	900
L.2107633	PreservedSpecimen	Gesneriaceae	Epithema	longitubum	Hilliard & B.L.Burtt			Verheijen, J.A.J.			3070		25	3	1972	Flores, Tengku Dila (Ruis)	Indonesia	Flores	-8.3825	120.386	Google Earth	4
L.2762715	PreservedSpecimen	Lamiaceae	Callicarpa	laciniata	H.J.Lam												Timor
L0003866	PreservedSpecimen	Lamiaceae	Clerodendrum	elbertii	Hallier f.			Elbert, J.			3977		23	12	1909	Sumbawa, Sultanat Dompu, Koermpong [um ihr] Sahleh Bai	Indonesia	Sumbawa	-8.2085	117.711	Geonames	4
L.2756881	PreservedSpecimen	Lamiaceae	Clerodendrum	hettae	Hallier f.			Zollinger, H.			2557			8	1846	in collibus Ins. Lombok	Indonesia	Lombok	-8.60099	116.35	Google Earth	65
L.2756878	PreservedSpecimen	Lamiaceae	Clerodendrum	hettae	Hallier f.			de Voogd, C.N.A.			2074		12	6	1933	Lombok, Rindjani	Indonesia	Lombok	-8.53565	116.502	Google Earth	30	500
L.2756891	PreservedSpecimen	Lamiaceae	Clerodendrum	hettae	Hallier f.			Elbert, J.			1978		8	6	1909	Lombok. Rindjani-Vulkangebirge, S.S.O.-Seite. Swela bei Pringabaya	Indonesia	Lombok	-8.52549	116.574	Google Earth	4	350	500
L.2756889	PreservedSpecimen	Lamiaceae	Clerodendrum	hettae	Hallier f.			Elbert, J.			1946		8	6	1909	Lombok. Rindjani-Vulkangebirge, S.O.-Seite. Sapit nach Swela	Indonesia	Lombok	-8.50868	116.56	Google Earth	4	400	600
L.2756887	PreservedSpecimen	Lamiaceae	Clerodendrum	hettae	Hallier f.			Elbert, J.			1914		7	6	1909	Lombok. Rindjani-Vulkangebirge, S.O.-Seite. Sapit tal, Südabhang des Pussukberges.	Indonesia	Lombok	-8.49179	116.539	Google Earth	15	600	700
L.2756886	PreservedSpecimen	Lamiaceae	Clerodendrum	hettae	Hallier f.			Elbert, J.			1814		7	6	1909	Lombok. Rindjani-Vulkangebirge, S.O.-Seite. Sapit tal, Südabhang des Pussukberges.	Indonesia	Lombok	-8.48463	116.552	Google Earth	10	700	900
L.2756820	PreservedSpecimen	Lamiaceae	Clerodendrum	hettae	Hallier f.			Bloembergen, S.			3023		18	2	1939	West Lombok. Poesoekpas, 12 km North of Mataram.	Indonesia	Lombok	-8.47273	116.094	Google Earth	4	500
BO-1897010	PreservedSpecimen	Lamiaceae	Clerodendrum	hettae	Hallier f.			Tokuoka, T.		T-0	954		19	2	2005	Mt. Rinjani, along the trail from senaru to the summit	Indonesia	Lombok	-8.32085	116.402	Google Earth	4	840
L.2756876	PreservedSpecimen	Lamiaceae	Clerodendrum	hettae	Hallier f.			Elbert, J.			776		30	4	1909	Lombok. Rindjani-Vulkangebirge, N.-Seite. Sadjang.	Indonesia	Lombok	-8.31122	116.502	Google Earth	8	500	700
L.2756873	PreservedSpecimen	Lamiaceae	Clerodendrum	hettae	Hallier f.			Elbert, J.			644		27	4	1909	Lombok. Rindjani-Vulkangebirge, N.-Seite. Bajan	Indonesia	Lombok	-8.2689	116.425	Geonames	3	125	225
K000768448	PreservedSpecimen	Lauraceae	Cryptocarya	sumbawaensis	Kosterm.			Kostermans, A.J.G.H.			19200		5	11	1961	W. Sumbawa, Mt. Batulante, road from Batudulang to Punik	Indonesia	Sumbawa	-8.59339	117.245	Google Earth	3	1100
K001409244	PreservedSpecimen	Lauraceae	Cryptocarya	sumbawaensis	Kosterm.			Kostermans, A.J.G.H.			19086		23	10	1961	W. Sumbawa, Mt. Batulante, Batudulang to Pusu.	Indonesia	Sumbawa	-8.57851	117.282	Google Earth	8
L.1793441	PreservedSpecimen	Lauraceae	Cryptocarya	sumbawaensis	Kosterm.			Kostermans, A.J.G.H.			18287		17	4	1961	W. Sumbawa, Batulanteh Mts.; trail from Batu dulang to Summit.	Indonesia	Sumbawa	-8.5741	117.283	Google Earth	5	700	800
K000442702	PreservedSpecimen	Lauraceae	Dehaasia	sumbaensis	Kosterm.			Teijsmann, J.E.			11675		26	9	1873	Arch. Ind Soemba, Tariembang	Indonesia	Sumba	-9.9493	119.98	Geonames	10
DNA D0269704	PreservedSpecimen	Leguminosae	Acacia	wetarensis	Pedley			Cowie, I.D.			13848		16	5	2015	Timor-Leste; Atauro Island, c. 2 km NW Beloi	Timor-Leste	Atauro	-8.2029	125.603	Google Earth	2
L.1929476	PreservedSpecimen	Leguminosae	Acacia	wetarensis	Pedley			Elbert, J.			4351		15	2	1910	Wetar, Iliwaki.	Indonesia	Wetar	-7.93348	126.427	Google Earth	4	0	50
L.1929478	PreservedSpecimen	Leguminosae	Acacia	wetarensis	Pedley			Neth. Ind. For. Service		bb	27253		11	4	1939	Eil. Wetar, Ilwaki	Indonesia	Wetar	-7.93343	126.431	Google Earth	5	50
PERTH 1214322	PreservedSpecimen	Leguminosae	Acacia	wetarensis	Pedley			McDonald, M.W.		MM	1242		22	8	1990	ca. 1.0 km N of Carbubu village, Wetar Island	Indonesia	Wetar	-7.93333	125.883	Google Earth	2
L.1929477	PreservedSpecimen	Leguminosae	Acacia	wetarensis	Pedley			Elbert, J.			4667		12	3	1910	Wetar, Jlmedo an der Sudkuste.	Indonesia	Wetar	-7.91277	126.493	Google Earth	5	0	50
PERTH 4075668	PreservedSpecimen	Leguminosae	Acacia	wetarensis	Pedley			McDonald, M.W.		MM	1239		11	8	1990	Kapuasantatara, ca 6 hour walk N of Iliwaki, Wetar, East Nusa Tenggara, Indonesia	Indonesia	Wetar	-7.9	126.433	Google Earth	2
L0018438	PreservedSpecimen	Leguminosae	Acacia	wetarensis	Pedley			Elbert, J.			4446		17	2	1910	Wetar, bei Lasverang, N. von Sliwake.	Indonesia	Wetar	-7.87195	126.434	Google Earth	4	500	600
PERTH 1214330	PreservedSpecimen	Leguminosae	Acacia	wetarensis	Pedley			McDonald, M.W.		MM	1240		15	8	1990	Lasanesil, ca. 5 hour walk NE of Ilywaki, Wetar Island	Indonesia	Wetar	-7.86667	126.45	Google Earth	2
L.1929475	PreservedSpecimen	Leguminosae	Acacia	wetarensis	Pedley			Bloembergen, S.			3564		3	4	1939	Island of Wetar, 24 kilometers walk. N. of Ilwaki, Along the Meta Lerai.	Indonesia	Wetar	-7.78854	126.435	Google Earth	15	700	900
PERTH 1167995	PreservedSpecimen	Leguminosae	Acacia	wetarensis	Pedley			Gunn, B.V.		BVG	2054		27	8	1990	"Rotus", 2 hour walk SW of Uhak village, NE Wetar Island	Indonesia	Wetar	-7.65	126.483	Google Earth	2
L.1994053	PreservedSpecimen	Leguminosae	Archidendron	harmsii	Malm			Iboet			551		19	5	1925	Soemba, Lairondja.	Indonesia	Sumba	-10.0797	120.278	Geonames	5
L.1994056	PreservedSpecimen	Leguminosae	Archidendron	harmsii	Malm			Iboet			413		6	5	1965	Soemba, Maomarroe.	Indonesia	Sumba	-10.0036	120.498	Geonames	5
L.1994058	PreservedSpecimen	Leguminosae	Archidendron	harmsii	Malm			Schmutz, E.			1730		2	10	1967	Flores, West-; bis Nisar.	Indonesia	Flores	-8.79388	119.946	Google Earth	7	50	650
L.1994055	PreservedSpecimen	Leguminosae	Archidendron	harmsii	Malm			Schmutz, E.			2151		23	3	1968	Flores, West-; Nunang-Nisar.	Indonesia	Flores	-8.75215	119.966	Google Earth	11	50	650
K000822080	PreservedSpecimen	Leguminosae	Archidendron	harmsii	Malm			Kostermans, A.J.G.H.			22121		11	5	1965	W. Flores, S.E. part. Mbengen.	Indonesia	Flores	-8.74922	120.694	Google Earth	4	600
K000822082	PreservedSpecimen	Leguminosae	Archidendron	harmsii	Malm			Kostermans, A.J.G.H.			22123		11	4	1965	W. Flores (S.E. part) Mbengan N. of Waerana.	Indonesia	Flores	-8.74922	120.694	Google Earth	4	600
L.1994054	PreservedSpecimen	Leguminosae	Archidendron	harmsii	Malm			Schmutz, E.			745		15	11	1966	Flores, West-; Nunang, See	Indonesia	Flores	-8.71954	120.002	Google Earth	3	650
K000822078	PreservedSpecimen	Leguminosae	Archidendron	harmsii	Malm			Kostermans, A.J.G.H.	Wirawan, N.		835		7	5	1965	W. Flores, Wae Mae.	Indonesia	Flores	-8.65864	120.566	Google Earth	4	1000
L.1994060	PreservedSpecimen	Leguminosae	Archidendron	harmsii	Malm			Schmutz, E.			6065		20	7	1984	Flores - Manggarai, Kandang.	Indonesia	Flores	-8.64562	120.041	Google Earth	3	700
K000822079	PreservedSpecimen	Leguminosae	Archidendron	harmsii	Malm			Schmutz, E.			6065	b	15	9	1984	Flores - Manggarai, Kandang.	Indonesia	Flores	-8.64205	120.043	Google Earth	3	800
L.3910099	PreservedSpecimen	Leguminosae	Archidendron	harmsii	Malm			Verheijen, J.A.J.			5564		4	11	1987	Flores, Ruteng, Tengku-Tok, [Wun-] Cibal	Indonesia	Flores	-8.61748	120.462	Google Earth	10
L.1994037	PreservedSpecimen	Leguminosae	Archidendron	harmsii	Malm			Schmutz, E.			3665		30	5	1970	Flores, Mt. Beliling (Kempo)	Indonesia	Flores	-8.61198	119.979	Google Earth	3	1210
K000822084	PreservedSpecimen	Leguminosae	Archidendron	harmsii	Malm			Kostermans, A.J.G.H.			19182		5	11	1961	W. Sumbawa. Mt. Batulante, road from Batudulang to Pusu.	Indonesia	Sumbawa	-8.58639	117.295	Google Earth	4	600	700
K000822083	PreservedSpecimen	Leguminosae	Archidendron	harmsii	Malm			Kostermans, A.J.G.H.			18713		7	5	1961	W. Sumbawa. Mt. Batulanteh, N.W. slope, trail from Batudulang to Pusu.	Indonesia	Sumbawa	-8.58064	117.297	Google Earth	4	500
K000822081	PreservedSpecimen	Leguminosae	Archidendron	harmsii	Malm			Kostermans, A.J.G.H.			18713	A	7	5	1961	W. Sumbawa. Mt. Batulante, N.W. slope near Pusu.	Indonesia	Sumbawa	-8.57574	117.285	Google Earth	4	700
K000822085	PreservedSpecimen	Leguminosae	Archidendron	harmsii	Malm			Kostermans, A.J.G.H.			19171		4	11	1961	Sumbawa. Mt. Batulante, Dipterocarpus forest on the N.W. slope	Indonesia	Sumbawa	-8.57409	117.284	Google Earth	4	700
L.1994065	PreservedSpecimen	Leguminosae	Archidendron	harmsii	Malm			Kostermans, A.J.G.H.			18540		27	4	1961	W. Sumbawa. Mt. Batulanteh (N.W. part)	Indonesia	Sumbawa	-8.57134	117.276	Google Earth	6	700	1000
L0018560	PreservedSpecimen	Leguminosae	Archidendron	harmsii	Malm			Schmutz, E.			4095		29	8	1978	Flores Manggarai, Kumang	Indonesia	Flores	-8.55049	120.73	Google Earth	10	1000
L.1968816	PreservedSpecimen	Leguminosae	Christia	parviflora	(Schindl.) Bakh.f.			Kostermans, A.J.G.H.			22043		11	4	1965	W. Flores (S. part), plain at foot of Mt Ndeki, near coast in valley.	Indonesia	Flores	-8.83342	120.643	Google Earth	7
L.1968817	PreservedSpecimen	Leguminosae	Christia	parviflora	(Schindl.) Bakh.f.			Kostermans, A.J.G.H.			22074		8	5	1965	W. Flores (S. part), Moborong, south coast	Indonesia	Flores	-8.81393	120.607	Google Earth	4
L.1968815	PreservedSpecimen	Leguminosae	Christia	parviflora	(Schindl.) Bakh.f.			Verheijen, J.A.J.			3457		6	3	1974	Flores. N.Lanang, T.Golo	Indonesia	Flores	-8.6313	122.213	Leiden Bioportal	40
L.1968818	PreservedSpecimen	Leguminosae	Christia	parviflora	(Schindl.) Bakh.f.			Verheijen, J.A.J.			3481		7	3	1974	Flores. N.Lanang, T.Golo	Indonesia	Flores	-8.6313	122.213	Leiden Bioportal	40
L0018835	PreservedSpecimen	Leguminosae	Christia	parviflora	(Schindl.) Bakh.f.			Zollinger, H.			3214				1847	Lesser Sunda Islands	Indonesia	Lombok	-8.493	116.165	Google Earth	40
L.1982691	PreservedSpecimen	Leguminosae	Cullen	gaudichaudianum	(Decne.) J.W.Grimes			McDonald; Sunaryo			4456		5	12	1994	E. Sumba; Ngallu. Ca. 2km NW of Paranda, "Gunung Laipupu".	Indonesia	Sumba	-10.1779	120.563	Google Earth	10
L.1982693	PreservedSpecimen	Leguminosae	Cullen	gaudichaudianum	(Decne.) J.W.Grimes			Verheijen, J.A.J.			4145		27	7	1974	Melolo, Sumba	Indonesia	Sumba	-9.89475	120.641	Google Earth	10
P02141610	PreservedSpecimen	Leguminosae	Cullen	gaudichaudianum	(Decne.) J.W.Grimes			Gaudichaud, C.			s.n.				before 1834	Timor		Timor	-9.15778	125.262	Google Earth	500
L.1982685	PreservedSpecimen	Leguminosae	Cullen	gaudichaudianum	(Decne.) J.W.Grimes			Teijsmann, J.E.			10716				1860-1874	Timor		Timor	-9.15778	125.262	Google Earth	500
WAG.1040262	PreservedSpecimen	Leguminosae	Cullen	gaudichaudianum	(Decne.) J.W.Grimes			Wieringa, J.J.			1813		6	8	1993	Flores. 1km E of Sikka, at steep cliff	Indonesia	Flores	-8.74984	122.206	Google Earth	4	30
L.1982692	PreservedSpecimen	Leguminosae	Cullen	gaudichaudianum	(Decne.) J.W.Grimes			Verheijen, J.A.J.			4942		1	6	1982	P. Komodo di Nggaro	Indonesia	Komodo	-8.60794	119.436	Google Earth	40
L.1982688	PreservedSpecimen	Leguminosae	Cullen	gaudichaudianum	(Decne.) J.W.Grimes			de Voogd, C.N.A.			2869		20	9	1936	Komodo, Flores	Indonesia	Flores	-8.49743	119.887	Google Earth	10
L.1982684	PreservedSpecimen	Leguminosae	Cullen	gaudichaudianum	(Decne.) J.W.Grimes			Elbert, J.			3823		10	12	1909	Sumbawa, Sultanat Bima, [Sapet ishliche Bergat hänge]	Indonesia	Sumbawa	-8.45404	118.724	Google Earth	30	0	200
L.1982689	PreservedSpecimen	Leguminosae	Cullen	gaudichaudianum	(Decne.) J.W.Grimes			de Voogd, C.N.A.			2205		20	9	1935	O. Bali. Mt Agoeng.	Indonesia	Bali	-8.34357	115.507	Google Earth	10
L.1982694	PreservedSpecimen	Leguminosae	Cullen	gaudichaudianum	(Decne.) J.W.Grimes			Afriastini, J.J.			1617		23	4	1984	Flores. Balela, Larantuka, E. Flores.	Indonesia	Flores	-8.33349	122.974	Google Earth	4
P02141609	PreservedSpecimen	Leguminosae	Cullen	gaudichaudianum	(Decne.) J.W.Grimes			Zollinger, H.			3362				1847	Sumbawa, op den berg Tambora	Indonesia	Sumbawa	-8.24651	117.992	Google Earth	32
L.1982687	PreservedSpecimen	Leguminosae	Cullen	gaudichaudianum	(Decne.) J.W.Grimes			Jaag, O.			463		4	5	1938	Kl. Sunda Inseln ; Alor. Kabola Halbinsel; Adang-Sabandar - Alor hetjil. Nordabhang der Halbinsel.	Indonesia	Alor	-8.16049	124.564	Google Earth	10	300
L0329727	PreservedSpecimen	Leguminosae	Dunbaria	floresiana	Maesen			Verheijen, J.A.J.			388					Flores - Manggarai. Ruteng e.a.	Indonesia	Flores	-8.61748	120.462	Google Earth	10
L.1950085	PreservedSpecimen	Leguminosae	Dunbaria	floresiana	Maesen			Schmutz, E.			4189		5	7	1978	Flores - Manggarai. Wakai.	Indonesia	Flores	-8.4564	120.484	Leiden Bioportal	40	800
L.4306535	PreservedSpecimen	Leguminosae	Mucuna	kawakabuti	Wiriad.			Iboet			395	A	5	5	1925	Sumba, Maumarru	Indonesia	Sumba	-10.0036	120.498	Geonames	10
L0019132	PreservedSpecimen	Leguminosae	Mucuna	kostermansii	Wiriad.			Kostermans, A.J.G.H.	Wirawan, N.		775		5	5	1965	W.Flores, along road Bea Liang - Rana Mese.	Indonesia	Flores	-8.62245	120.56	Google Earth	4
L.2049535	PreservedSpecimen	Leguminosae	Mucuna	sumbawaensis	Wiriad.			Kuswata Kartawinata, E.			85		1	5	1961	W. Sumbawa. Semongkat Atas, ± 17 km S. of Sumbawa Besar.	Indonesia	Sumbawa	-8.5736	117.371	Google Earth	10	200
L0019149	PreservedSpecimen	Leguminosae	Mucuna	sumbawaensis	Wiriad.			Kuswata Kartawinata, E.			148		4	5	1961	W. Sumbawa; Semongkat Atas	Indonesia	Sumbawa	-8.5728	117.371	Google Earth	20	200
L.2049534	PreservedSpecimen	Leguminosae	Mucuna	sumbawaensis	Wiriad.			Elbert, J.			3789		14	12	1909	Sumbawa, Sultanat Bima, [Ro Geberg, O. Seik, Marvo-dunga]	Indonesia	Sumbawa	-8.39249	118.58	Google Earth	18	450	650
E00037298	PreservedSpecimen	Leguminosae	Sarcodum	bicolor	Adema			McDonald	Sunaryo		4395		9	5	1994	E. Sumba; Ngallu. N of Baing, ca. 4-5 km NW of Paranda, 'Gunung Laipupu'.	Indonesia	Sumba	-10.2077	120.553	Google Earth	4	300
K000117840	PreservedSpecimen	Leguminosae	Sarcodum	bicolor	Adema			Iboet			385				1925	Soemba, Lesser Sunda Islands	Indonesia	Sumba
L.3889922	PreservedSpecimen	Leguminosae	Senegalia	kostermansii	(I.C.Nielsen) Maslin, Seigler & Ebinger			Ros, I.			84	a	23	3	1993	W. Sumbawa, Maluk	Indonesia	Sumbawa	-8.91622	116.777	Google Earth	5	90
L.1990024	PreservedSpecimen	Leguminosae	Senegalia	kostermansii	(I.C.Nielsen) Maslin, Seigler & Ebinger			Kostermans, A.J.G.H.			22027		11	4	1965	W. Flores S. part. Near Mborong. Low alt.	Indonesia	Flores	-8.81802	120.602	Google Earth	4
L.1990026	PreservedSpecimen	Leguminosae	Senegalia	kostermansii	(I.C.Nielsen) Maslin, Seigler & Ebinger			Schmutz, E.			5358		5	6	1982	W. Flores - Manggarai; Nisar	Indonesia	Flores	-8.80452	119.96	Google Earth	2	100
L0018408	PreservedSpecimen	Leguminosae	Senegalia	kostermansii	(I.C.Nielsen) Maslin, Seigler & Ebinger			Elbert, J.			4140		3	1	1910	Sumbawa, Olat Pussuk bei Lapi.	Indonesia	Sumbawa	-8.7267	117.713	Geonames	2	100	300
L.1990025	PreservedSpecimen	Leguminosae	Senegalia	kostermansii	(I.C.Nielsen) Maslin, Seigler & Ebinger			Jaag, O.			444		4	5	1938	Alor. Kabola Halbinsel; Adang-Sabandar-Alor ketjil.	Indonesia	Alor	-8.23373	124.399	Google Earth	5	0
L.1990027	PreservedSpecimen	Leguminosae	Senegalia	kostermansii	(I.C.Nielsen) Maslin, Seigler & Ebinger			Leach, G.J.			3753		13	5	1993	Wetar Island; Kali Kuning River.	Indonesia	Wetar	-7.71	126.329	Label	5
L0018437	PreservedSpecimen	Leguminosae	Senegalia	verheijenii	(I.C.Nielsen) Maslin, Seigler & Ebinger			Verheijen, J.A.J.			3504		7	3	1974	Flores. N. Lanang T. Golo.	Indonesia	Flores	-8.50361	120.739	Geonames	10
L.1929599	PreservedSpecimen	Leguminosae	Senegalia	verheijenii	(I.C.Nielsen) Maslin, Seigler & Ebinger			Verheijen, J.A.J.			3505		7	3	1974	Flores. N. Lanang T. Golo.	Indonesia	Flores	-8.50361	120.739	Geonames	10
L.2027073	PreservedSpecimen	Leguminosae	Sympetalandra	schmutzii	Steenis			Schmutz, E.			1686		5	9	1967	Flores, West-; Paku.	Indonesia	Flores	-8.63308	119.922	Google Earth	10	400	500
L0059014	PreservedSpecimen	Leguminosae	Sympetalandra	schmutzii	Steenis			Schmutz, E.			2740		15	10	1971	Flores, West Manggarai, Paku	Indonesia	Flores	-8.63308	119.922	Google Earth	10	500
K000618144	PreservedSpecimen	Leguminosae	Sympetalandra	schmutzii	Steenis			Schmutz, E.			3764		1	1	1975	W. Flores, Paku	Indonesia	Flores	-8.63308	119.922	Google Earth	10	600
L.2023631	PreservedSpecimen	Leguminosae	Tephrosia	rigida	Span.			Verheijen, J.A.J.			2431		12	4	1969	Pulau Do'o, Roti	Indonesia	Rote	-10.8294	122.739	Geonames	2
L0019354	PreservedSpecimen	Leguminosae	Tephrosia	rigida	Span.			Spanoghe, J.B.			s.n.				1836	Timor	Indonesia	Timor	-10.1868	123.587	Google Earth	80
L.1646978	PreservedSpecimen	Loranthaceae	Amyema	enneantha	Barlow			Schmutz, E.			1955		17	12	1967	Flores, West-; Ruteng, Potjo Kasteno.	Indonesia	Flores	-8.65734	120.423	Google Earth	4	1500
L.1646979	PreservedSpecimen	Loranthaceae	Amyema	enneantha	Barlow			Schmutz, E.			3443		5	10	1973	Flores. Rana Ka.	Indonesia	Flores	-8.6372	120.529	Google Earth	2	2200
L.1646974	PreservedSpecimen	Loranthaceae	Amyema	enneantha	Barlow			Schmutz, E.			3821		2	8	1975	W. Flores, Ruteng, Rana Kas.	Indonesia	Flores	-8.6368	120.531	Google Earth	2	2400
L.1646977	PreservedSpecimen	Loranthaceae	Amyema	enneantha	Barlow			Verheijen, J.A.J.			3339		27	3	1973	Flores. Denau Ranaka.	Indonesia	Flores	-8.6321	120.525	Google Earth	2	2000
L.1646975	PreservedSpecimen	Loranthaceae	Amyema	enneantha	Barlow			Veldkamp, J.F.			7112		25	6	1975	Flores, Ruteng, Poco Ranaka.	Indonesia	Flores	-8.6293	120.525	Google Earth	2	1950
L0039205	PreservedSpecimen	Loranthaceae	Amyema	enneantha	Barlow			Kostermans, A.J.G.H.	Wirawan, N.		706		28	4	1965	W. Flores. Mt Ranaka.	Indonesia	Flores	-8.62133	120.519	Google Earth	2	1600
L.1646800	PreservedSpecimen	Loranthaceae	Amyema	longipes	(Danser) Barlow			van Steenis, C.G.G.J.			8032		9	4	1936	Bali, G. Abang	Indonesia	Bali	-8.3581	115.531	Google Earth	15	1600
P05327554	PreservedSpecimen	Loranthaceae	Amyema	longipes	(Danser) Barlow			Zollinger, H.			3915		10	9	1857	Bali, Mt Abang, 5500 pieds.	Indonesia	Bali	-8.3581	115.531	Google Earth	15	1676
L0039218	PreservedSpecimen	Loranthaceae	Amyema	longipes	(Danser) Barlow			Sarip			377		8	10	1918	Bali, G. Batoe Kaoe	Indonesia	Bali	-8.34181	115.09	Google Earth	6
CANB484283.1	PreservedSpecimen	Loranthaceae	Amyema	longipes	(Danser) Barlow			Mcdonald, J.A.	Ismail		4780		7	6	1994	Bali Timur, Karangasem, W shoulder of Gunung Agung, on Bukit Tapiz,volcanic hills 6km N of Besakih.	Indonesia	Bali	-8.33306	115.433	Google Earth	2	750
L0039239	PreservedSpecimen	Loranthaceae	Amyema	scheffleroides	Barlow			Kostermans, A.J.G.H.			18294		18	4	1960	W. Sumbawa. Batulante Mt, trail from Batudulang to Pukis	Indonesia	Sumbawa	-8.57457	117.279	Google Earth	5	700	800
L.1642861	PreservedSpecimen	Loranthaceae	Dendrophthoe	timorana	(Danser) Barlow			Bloembergen, S.			s.n.			1	1939	Island of Timor, Village of Noilmina.	Indonesia	Timor	-9.9783	124.091	Geonames	10
P05327258	PreservedSpecimen	Loranthaceae	Dendrophthoe	timorana	(Danser) Barlow			Teijsmann, J.E.			16399		23	7	1873	Timor, Tanini		Timor	-9.8241	123.902	Geonames	10
L.1642858	PreservedSpecimen	Loranthaceae	Dendrophthoe	timorana	(Danser) Barlow			Bloembergen, S.			3421		10	3	1939	Island of Timor. Village of Hue Kenutu, 1 1/2 km S. of the cliff of Kapan.	Indonesia	Timor	-9.78013	124.278	Google Earth	5	1000
L.1642856	PreservedSpecimen	Loranthaceae	Dendrophthoe	timorana	(Danser) Barlow			Wiriadinata, H.			400		13	1	1975	Island Timor, Fatumnasi, Soe.	Indonesia	Timor	-9.65281	124.23	Google Earth	3	1400
L.1642859	PreservedSpecimen	Loranthaceae	Dendrophthoe	timorana	(Danser) Barlow			Schmutz, E.			2307		30	6	1968	Timor, Oélo.	Indonesia	Timor	-9.42645	124.203	Google Earth	2	700
L.1642860	PreservedSpecimen	Loranthaceae	Dendrophthoe	timorana	(Danser) Barlow			Schmutz, E.			2289		25	6	1968	Timor, Lalian 300 m, Fluss mota telau.	Indonesia	Timor	-9.21476	124.55	Google Earth	10	300
L.1675349	PreservedSpecimen	Loranthaceae	Scurrula	aphodastrica	Barlow			Kostermans, A.J.G.H.	Wirawan, N.		170		12	4	1965	W. Flores. S. part Mt. Ndeki.	Indonesia	Flores	-8.83788	120.626	Google Earth	4	200
L.1675348	PreservedSpecimen	Loranthaceae	Scurrula	aphodastrica	Barlow			Verheijen, J.A.J.			4323		27	6	1974	Flores	Indonesia	Flores	-8.8104	120.668	Geonames	10
L.1675347	PreservedSpecimen	Loranthaceae	Scurrula	aphodastrica	Barlow			Verheijen, J.A.J.			2710		29	3	1970	Flores, [Narang (Tojo)]	Indonesia	Flores	-8.7767	120.369	Geonames	5
L0039378	PreservedSpecimen	Loranthaceae	Scurrula	aphodastrica	Barlow			Schmutz, E.			2895		10	3	1972	Flores, West Manggarai, Nangalili, Pela 50m, coast.	Indonesia	Flores	-8.7676	120.132	Google Earth	4
L.1675350	PreservedSpecimen	Loranthaceae	Scurrula	aphodastrica	Barlow			Schmutz, E.			2954		16	6	1972	Flores, Metjik.	Indonesia	Flores	-8.52055	120.792	Google Earth	4	500
L0650291	PreservedSpecimen	Malpighiaceae	Stigmaphyllon	sundaicum	C.E.Anderson			Schmutz, E.			3616		10	3	1974	Flores, Kadang-Nisar	Indonesia	Sumba	-9.71	120.488	Naturalis	20	400
BR0000009869783	PreservedSpecimen	Malpighiaceae	Stigmaphyllon	sundaicum	C.E.Anderson			Iboet			14		17	3	1925	Soemba, Kabaroe (Wangapoe)	Indonesia	Sumba	-9.67851	120.278	Google Earth	25
	Literature	Malpighiaceae	Stigmaphyllon	sundaicum	C.E.Anderson			Mitchell			7241		4	5	2002	East Timor, Lubang de Jakarta, 5.2km from Ainaro on a bearing of 178 degrees	Timor-Leste	Timor	-9.03917	125.509	Label
K	PreservedSpecimen	Malpighiaceae	Stigmaphyllon	sundaicum	C.E.Anderson			Posthumus, O.			3090		5	11	1932	Flores, Geli Moeto	Indonesia	Flores	-8.78285	121.865	Google Earth	10	450
L0650319	PreservedSpecimen	Malpighiaceae	Stigmaphyllon	sundaicum	C.E.Anderson			Schmutz, E.			4116		6	5	1978	Flores, Manggarai	Indonesia	Flores	-8.6833	119.85	Naturalis	25	100
	Literature	Malpighiaceae	Stigmaphyllon	sundaicum	C.E.Anderson			Jaag, O.			602		7	5	1938	Alor, Koli, Moroe-Gendok	Indonesia	Alor	-8.42384	124.569	Google Earth	4	200
L0650353	PreservedSpecimen	Malpighiaceae	Stigmaphyllon	sundaicum	C.E.Anderson			Afriastini, J.J.			1554		17	4	1984	Flores	Indonesia	Flores	-8.31667	122.967	Naturalis	25	150
	Literature	Malpighiaceae	Stigmaphyllon	sundaicum	C.E.Anderson			Jaag, O.			1405		21	5	1938	Alor, Woisiha-Saumassi	Indonesia	Alor	-8.20716	124.763	Google Earth	20
	Literature	Malpighiaceae	Stigmaphyllon	sundaicum	C.E.Anderson			Jaag, O.			739		9	5	1938	Alor, Kalabahi-Likreatang (north coast)	Indonesia	Alor	-8.20231	124.6	Google Earth	10
	Literature	Malpighiaceae	Stigmaphyllon	sundaicum	C.E.Anderson			Jaag, O.			349		3	5	1938	Alor, highland of Kabola peninsula	Indonesia	Alor	-8.19924	124.481	Google Earth	10	720
K	PreservedSpecimen	Malpighiaceae	Stigmaphyllon	sundaicum	C.E.Anderson			Jaag, O.			201		1	5	1938	Alor, Kabola peninsula from Kalabahi to Kabola	Indonesia	Alor	-8.18612	124.545	Google Earth	5	450
L.2348948	PreservedSpecimen	Malvaceae	Colona	kostermansiana	Wirawan			de Voogd, C.N.A.			1619		15	7	1933	Z.W. Sumbawa, Singa	Indonesia	Sumbawa	-8.89443	116.773	Geonames	5
	Literature	Malvaceae	Colona	kostermansiana	Wirawan			Hoogenverf								Sok Nelu, along river	Indonesia	Rinca	-8.74815	119.614	Geonames	2
L.2348438	PreservedSpecimen	Malvaceae	Colona	kostermansiana	Wirawan			Schmutz, E.			719		16	11	1966	Kl. Soenda Eil. Flores Nunang.	Indonesia	Flores	-8.7244	120.013	Geonames	10
	Literature	Malvaceae	Colona	kostermansiana	Wirawan			Neth. Ind. For. Service		bb	14008					W. Sumbawa, Bangkat Munteh	Indonesia	Sumbawa	-8.71667	116.967	Geonames	8	45
L.2348439	PreservedSpecimen	Malvaceae	Colona	kostermansiana	Wirawan			Soejarto, D.			41		4	6	1961	Central Sumbawa, Doro (Gunung) Tofo	Indonesia	Sumbawa	-8.61152	118.5	Google Earth	10	75	200
	PreservedSpecimen	Malvaceae	Colona	kostermansiana	Wirawan			Kuswata			231		18	5	1961	Olat Seli	Indonesia	Sumbawa	-8.59796	117.406	Google Earth	8
L.2348440	PreservedSpecimen	Malvaceae	Colona	kostermansiana	Wirawan			Soejarto, D.			59		6	6	1961	Central Sumbawa, trail Raba Baka-Matuatoi, Dempu	Indonesia	Sumbawa	-8.5473	118.447	Google Earth	10
L.2348437	PreservedSpecimen	Malvaceae	Colona	kostermansiana	Wirawan			Schmutz, E.			296		11	6	1966	Kl. Soenda Eil. Flores, Wanghang.	Indonesia	Flores	-8.4592	120.509	Geonames	10
L.2360203	PreservedSpecimen	Malvaceae	Grewia	salutaris	Span.			Spanoghe, J.B.			s.n.				1836	Timor	Indonesia	Timor	-10.1868	123.587	Google Earth	80
L.2360204	PreservedSpecimen	Malvaceae	Grewia	salutaris	Span.			Anonymous			s.n.				19th century	[Kayoe Timor. No. Lern. 10.]		Timor	-9.15778	125.262	Google Earth	500
L0012743	PreservedSpecimen	Malvaceae	Helicteres	microcarpa	Span.			Spanoghe, J.B.			s.n.				1839	Timor	Indonesia	Timor	-10.1868	123.587	Google Earth	80
L.2381088	PreservedSpecimen	Malvaceae	Helicteres	microcarpa	Span.			van Steenis, C.G.G.J.			7599		1	4	1939	W. Bali, Gilimanoek	Indonesia	Bali	-8.1716	114.434	Geonames	5	2
L.2381089	PreservedSpecimen	Malvaceae	Helicteres	microcarpa	Span.			Bloembergen, S.			3695		12	4	1939	Island of Wetar, S. Coast. Mount Lagèntènear Masapun.	Indonesia	Wetar	-7.77627	126.627	Google Earth	4	30	300
L.2381229	PreservedSpecimen	Malvaceae	Heritiera	gigantea	Kosterm.			Schmutz, E.			3666		1	6	1972	Flores, Mberuga, between Naga and Paku	Indonesia	Flores	-8.65246	119.955	Google Earth	8	300
L.2381261	PreservedSpecimen	Malvaceae	Heritiera	gigantea	Kosterm.			Schmutz, E.			4845		12	3	1981	W. Flores-Manggarai, Kempo	Indonesia	Flores	-8.63549	120.075	Google Earth	7	900
L.2381234	PreservedSpecimen	Malvaceae	Heritiera	gigantea	Kosterm.			Schmutz, E.			3807		10	6	1975	W. Flores, Paku	Indonesia	Flores	-8.63308	119.922	Google Earth	10
L.2381233	PreservedSpecimen	Malvaceae	Heritiera	gigantea	Kosterm.			Kostermans, A.J.G.H.			18276		17	4	1961	Batulanteh mountains, trail from Batudulang to summit	Indonesia	Sumbawa	-8.58843	117.285	Google Earth	6	700	800
L0012746	PreservedSpecimen	Malvaceae	Heritiera	gigantea	Kosterm.			Kostermans, A.J.G.H.			18128		13	4	1961	W. Sumbawa, Batu lanteh mountain; trail from Batudulang to Pusu	Indonesia	Sumbawa	-8.58266	117.275	Google Earth	4	700	800
L.2381231	PreservedSpecimen	Malvaceae	Heritiera	gigantea	Kosterm.			Kostermans, A.J.G.H.			18317	A		11	1961	W. Sumbawa, Mt Batulante, above Batudulang	Indonesia	Sumbawa	-8.58266	117.275	Google Earth	4	800
	Literature	Malvaceae	Hildegardia	sundaica	Kosterm.			Kostermans, A.J.G.H.							1961		Indonesia	Sumbawa	-8.58952	117.279	Google Earth	20
L0629825	PreservedSpecimen	Malvaceae	Hildegardia	sundaica	Kosterm.			de Voogd, C.N.A.			s.n.		17	7	1933	W Soembawa [Schangkang]	Indonesia	Sumbawa	-8.57194	117.319	Google Earth	136
G00219718	PreservedSpecimen	Malvaceae	Sida	paucifolia	DC.			Anonymous			s.n.				before 1834	Timor		Timor	-9.15778	125.262	Google Earth	500
L0614226	PreservedSpecimen	Melastomataceae	Melastoma	aculeolatum	Bakh.f.			Boscharchitect Koepang			12		10	4	1935	Timor, Fetin	Indonesia	Timor	-9.52012	124.233	Google Earth	25	1800
L.2546451	PreservedSpecimen	Melastomataceae	Melastoma	aculeolatum	Bakh.f.			Walsh, M.E.			501		2	7	1929	South Central Timor, Letfoko Portugeese Timor. 4800 feet	Timor-Leste	Timor	-8.83304	125.425	Google Earth	4	1463
L.2546453	PreservedSpecimen	Melastomataceae	Melastoma	aculeolatum	Bakh.f.			Forbes, H.O.			3506				1883	Timor	Timor-Leste	Timor	-8.78223	126.08	Google Earth	280
L.2546452	PreservedSpecimen	Melastomataceae	Melastoma	aculeolatum	Bakh.f.			Forbes, H.O.			3822				1883	Timor	Timor-Leste	Timor	-8.78223	126.08	Google Earth	280
L0008994	PreservedSpecimen	Melastomataceae	Melastoma	curvisepalum	Bakh.f.			Elbert, J.			858		2	5	1909	Lombok, Rindjani Valkangebirge N-Seite, Sadjang	Indonesia	Lombok	-8.32806	116.502	Google Earth	4	750	900
L0008996	PreservedSpecimen	Melastomataceae	Melastoma	curvisepalum	Bakh.f.			Elbert, J.			859		2	5	1909	Lombok, Rindjani Valkangebirge N-Seite, Sadjang	Indonesia	Lombok	-8.32806	116.502	Google Earth	4	750	900
L.2543948	PreservedSpecimen	Melastomataceae	Melastoma	decipiens	Bakh.f.			Iboet			558		20	5	1925	Soemba, Kananggar	Indonesia	Sumba	-10.0436	120.362	Geonames	10
L0008998	PreservedSpecimen	Melastomataceae	Melastoma	elbertii	Bakh.f.			Elbert, J.			1460		19	5	1909	Lombok, Rindjani Valkangebirge N.O.-Seite. Sembalunfluss Waterlauf	Indonesia	Lombok	-8.36637	116.511	Google Earth	10	1175	1250
L.2158099	PreservedSpecimen	Meliaceae	Lansium	breviracemosum	Kosterm.			Kostermans, A.J.G.H.			22211		13	4	1965	W. Flores, S. part. Mt. Ndeki.	Indonesia	Flores	-8.84	120.641	Google Earth	3	400
L.2158093	PreservedSpecimen	Meliaceae	Lansium	breviracemosum	Kosterm.			Schmutz, E.			1860		12	11	1967	Flores, West-; Nunang, Potjo Dédeng.	Indonesia	Flores	-8.74171	120.015	Google Earth	3	1360
L.2158094	PreservedSpecimen	Meliaceae	Lansium	breviracemosum	Kosterm.			Schmutz, E.			3568		17	11	1973	Flores, Lengkong Rabeng.	Indonesia	Flores	-8.733	120.013	Gazetteer	5	1000
L.2158092	PreservedSpecimen	Meliaceae	Lansium	breviracemosum	Kosterm.			Kostermans, A.J.G.H.	Wirawan, N.		621		24	4	1965	W. Flores. Mamau near Ruteng.	Indonesia	Flores	-8.63073	120.335	Gazetteer	5	1000
K001409235	PreservedSpecimen	Meliaceae	Lansium	breviracemosum	Kosterm.			Kostermans, A.J.G.H.			19195		5	11	1961	W. Sumbawa. Mt. Batulante, road from Batudulang to Punik.	Indonesia	Sumbawa	-8.58772	117.254	Google Earth	3	700
K001409237	PreservedSpecimen	Meliaceae	Lansium	breviracemosum	Kosterm.			Kostermans, A.J.G.H.			18243		16	4	1961	W. Sumbawa, Batulanteh Mts; trail from Batudulang to summit.	Indonesia	Sumbawa	-8.578	117.283	Google Earth	5	600	800
L.2158098	PreservedSpecimen	Meliaceae	Lansium	breviracemosum	Kosterm.			Kostermans, A.J.G.H.			18269		17	4	1961	W. Sumbawa. Batulantah Mts; trail from Batudulang to summit.	Indonesia	Sumbawa	-8.57457	117.279	Google Earth	5	700	800
K001409238	PreservedSpecimen	Meliaceae	Lansium	breviracemosum	Kosterm.			Kostermans, A.J.G.H.			18311		18	4	1961	W. Sumbawa. Batulanteh Mt. trail from Batudulang to Pukis	Indonesia	Sumbawa	-8.57457	117.279	Google Earth	5	700	800
K001409234	PreservedSpecimen	Meliaceae	Lansium	breviracemosum	Kosterm.			Kostermans, A.J.G.H.			19087		24	10	1961	W. Sumbawa. Mt. Batulante, trail from Batudulang to Pusu.	Indonesia	Sumbawa	-8.56471	117.279	Google Earth	3	900	1000
L.2158090	PreservedSpecimen	Meliaceae	Lansium	breviracemosum	Kosterm.			Elbert, J.			3761		14	12	1909	Ro-Gebirge, Ostseite, Wawo-dunga	Indonesia	Sumbawa	-8.398	118.75	Google Earth	6	450	650
K001614364	PreservedSpecimen	Meliaceae	Reinwardtiodendron	kostermansii	(Prijanto) Mabb.			Trethowan, L.			1104		1	10	2019	Sumbawa, Mataiyang	Indonesia	Sumbawa	-8.91475	116.92	Label	2	373
L.2160884	PreservedSpecimen	Meliaceae	Reinwardtiodendron	kostermansii	(Prijanto) Mabb.			Verheijen, J.A.J.			3315		13	2	1973	Flores, Wae Banggeng (Lu)	Indonesia	Flores
L.2160890	PreservedSpecimen	Meliaceae	Reinwardtiodendron	kostermansii	(Prijanto) Mabb.			Kostermans, A.J.G.H.			18188		15	4	1961	W. Sumbawa,. Batulanteh mountain, river gorge near Batudulang.	Indonesia	Sumbawa					500
L.2160889	PreservedSpecimen	Meliaceae	Reinwardtiodendron	kostermansii	(Prijanto) Mabb.			Kostermans, A.J.G.H.			19109		25	10	1961	W. Sumbawa. Mt Batulante, trail from Batudulang to Punik.	Indonesia	Sumbawa					700
L.2160886	PreservedSpecimen	Meliaceae	Reinwardtiodendron	kostermansii	(Prijanto) Mabb.			Schmutz, E.			1753		20	10	1967	Flores-West, Nangalili-Waewako	Indonesia	Flores
L.2160895	PreservedSpecimen	Meliaceae	Reinwardtiodendron	kostermansii	(Prijanto) Mabb.			Kostermans, A.J.G.H.	Wirawan, N.		218		13	4	1965	W. Flores, S. part Mt Ndeki	Indonesia	Flores					300
K005794961	PreservedSpecimen	Meliaceae	Reinwardtiodendron	kostermansii	(Prijanto) Mabb.			Boschproefstation		bb	10321		12	6	1926	Soembawa Kota.	Indonesia	Sumbawa
L0017357	PreservedSpecimen	Meliaceae	Reinwardtiodendron	kostermansii	(Prijanto) Mabb.			Kostermans, A.J.G.H.			19117		26	10	1961	W. Sumbawa. Mt Batulante. Sg Lit. near Batudulang, rivergorge.	Indonesia	Sumbawa					500
L.2160887	PreservedSpecimen	Meliaceae	Reinwardtiodendron	kostermansii	(Prijanto) Mabb.			Schmutz, E.			5778		6	6	1983	Pacar	Indonesia	Flores
L.2160892	PreservedSpecimen	Meliaceae	Reinwardtiodendron	kostermansii	(Prijanto) Mabb.			Schmutz, E.			1508		22	4	1967	Flores-West, Waewako	Indonesia	Flores					200
L.2160891	PreservedSpecimen	Meliaceae	Reinwardtiodendron	kostermansii	(Prijanto) Mabb.			Kostermans, A.J.G.H.			18657		2	5	1961	W. Sumbawa. Mt Batulanteh, moist river gorge north of Batudulang, andesite.	Indonesia	Sumbawa					500
L.2160888	PreservedSpecimen	Meliaceae	Reinwardtiodendron	kostermansii	(Prijanto) Mabb.			Kostermans, A.J.G.H.			19215		5	11	1961	W. Sumbawa. Mt Batulante, rivergorge near Batudulang.	Indonesia	Sumbawa					600
K005794971	PreservedSpecimen	Meliaceae	Reinwardtiodendron	kostermansii	(Prijanto) Mabb.			Kostermans, A.J.G.H.	Wirawan, N.		621		24	4	1965	W. Flores. Manau near Ruteng	Indonesia	Flores					1000
K005794969	PreservedSpecimen	Meliaceae	Reinwardtiodendron	kostermansii	(Prijanto) Mabb.			Kostermans, A.J.G.H.			22211		13	4	1965	W. Flores, S. part; Mt. Ndeki	Indonesia	Flores					400
barcode-02653119	PreservedSpecimen	Meliaceae	Reinwardtiodendron	kostermansii	(Prijanto) Mabb.			Kostermans, A.J.G.H.			18269		17	4	1961	Batulanteh Mts; trail from Batudulang to summit	Indonesia	Sumbawa					700	800
P04756348	PreservedSpecimen	Meliaceae	Reinwardtiodendron	kostermansii	(Prijanto) Mabb.			Kostermans, A.J.G.H.			18243		16	4	1961	W. Sumbawa. Batulanteh Mts, trail from Batudulang to summit	Indonesia	Sumbawa					600	700
K	PreservedSpecimen	Moraceae	Ficus	floresana	C.C.Berg			Kostermans, A.J.G.H.	Wirawan, N.		843		10	4	1965	W. Flores, Wae Mao near Ruteng	Indonesia	Flores	-8.83302	120.644	Google Earth	5	1200
L.1597477	PreservedSpecimen	Moraceae	Ficus	floresana	C.C.Berg			Schmutz, E.			2710		8	10	1971	Flores: West Manggarai, Potjo Dédéng, Nunang	Indonesia	Flores	-8.72383	120.002	Google Earth	3	700
L.1597475	PreservedSpecimen	Moraceae	Ficus	floresana	C.C.Berg			Verheijen, J.A.J.			2673		26	3	1970	Flores, [Poso Roko]	Indonesia	Flores	-8.63229	120.525	Google Earth	5
L0491067	PreservedSpecimen	Moraceae	Ficus	floresana	C.C.Berg			Verheijen, J.A.J.			1645		4	5	1964	Flores, [Ngg tedeig, Rtg]	Indonesia	Flores	-8.5552	120.469	Google Earth	10	1600
L.1597476	PreservedSpecimen	Moraceae	Ficus	floresana	C.C.Berg			Verheijen, J.A.J.			1646		4	5	1964	Flores, Ruteng	Indonesia	Flores	-8.5552	120.469	Google Earth	10
L.1807370	PreservedSpecimen	Myristicaceae	Knema	steenisii	W.J.de Wilde			Schmutz, E.			3538		24	10	1973	Flores, Denge to Wei Reto	Indonesia	Flores	-8.78842	120.287	Google Earth	4	900
L.1807373	PreservedSpecimen	Myristicaceae	Knema	steenisii	W.J.de Wilde			Schmutz, E.			4893		22	3	1981	Flores, Manggarai, Todo	Indonesia	Flores	-8.72547	120.363	Google Earth	5	1000
L0037538	PreservedSpecimen	Myristicaceae	Knema	steenisii	W.J.de Wilde			Schmutz, E.			4164		25	5	1978	Flores, Manggarai, Paku	Indonesia	Flores	-8.63308	119.922	Google Earth	10	780
L.1807372	PreservedSpecimen	Myristicaceae	Knema	steenisii	W.J.de Wilde			Schmutz, E.			4420		20	6	1979	Flores, Manggarai, Pabu	Indonesia	Flores	-8.63308	119.922	Google Earth	10	800
L.3927233	PreservedSpecimen	Myristicaceae	Myristica	rumphii	(Blume) Kosterm.	var.	rumphii	McDonald, J.A.	Sunaryo		4302		27	4	1994	E. Sumba, Ngallu. N. of Baing, ca. 1-2 km NW of village Paranda, in valley of rivulet 'Sungai Wailakaba'.	Indonesia	Sumba	-10.1997	120.55	Google Earth	5	25
L0037794	PreservedSpecimen	Myristicaceae	Myristica	rumphii	(Blume) Kosterm.	var.	rumphii	Spanoghe, J.B.			s.n.				1836	Timor	Indonesia	Timor	-10.1868	123.587	Google Earth	80
L.1773546	PreservedSpecimen	Myristicaceae	Myristica	rumphii	(Blume) Kosterm.	var.	rumphii	Iboet			519		17	5	1925	Sumba, Kananggar	Indonesia	Sumba	-10.0436	120.362	Geonames	10
L.1773539	PreservedSpecimen	Myristicaceae	Myristica	rumphii	(Blume) Kosterm.	var.	rumphii	Verheijen, J.A.J.			4083		18	7	1974	We'e Mbote (Sumba Barat)	Indonesia	Sumba	-9.5801	119.319	Geonames	15
L.1773543	PreservedSpecimen	Myristicaceae	Myristica	rumphii	(Blume) Kosterm.	var.	rumphii	de Voogd, C.N.A.			1617		14	7	1933	Z.W. Sumbawa, Singa	Indonesia	Sumbawa	-8.89443	116.773	Geonames	5
L.1773547	PreservedSpecimen	Myristicaceae	Myristica	rumphii	(Blume) Kosterm.	var.	rumphii	Kostermans, A.J.G.H.	Wirawan, N.		219		13	4	1965	W. Flores, S. part Mt Ndeki.	Indonesia	Flores	-8.8426	120.643	Google Earth	3	300
L.1773537	PreservedSpecimen	Myristicaceae	Myristica	rumphii	(Blume) Kosterm.	var.	florentis	Kostermans, A.J.G.H.			22107		10	5	1965	W. Flores, S.E. part. Mbengan	Indonesia	Flores	-8.76847	120.711	Google Earth	3	600
L.1773534	PreservedSpecimen	Myristicaceae	Myristica	rumphii	(Blume) Kosterm.	var.	florentis	de Voogd, C.N.A.			1802		19	5	1934	Flores, Mt Kelimoetu	Indonesia	Flores	-8.7642	121.812	Geonames	5
L.1773561	PreservedSpecimen	Myristicaceae	Myristica	rumphii	(Blume) Kosterm.	var.	florentis	Schmutz, E.			4170		2	2	1978	Flores, Manggarai, Nunang	Indonesia	Flores	-8.73163	120.005	Google Earth	4	1000
L.1773533	PreservedSpecimen	Myristicaceae	Myristica	rumphii	(Blume) Kosterm.	var.	florentis	Schmutz, E.			4171		2	2	1978	Flores, Manggarai, Nunang	Indonesia	Flores	-8.73163	120.005	Google Earth	4	1000
L.1773530	PreservedSpecimen	Myristicaceae	Myristica	rumphii	(Blume) Kosterm.	var.	florentis	Schmutz, E.			4174				1978	Flores, Manggarai, Nunang	Indonesia	Flores	-8.73163	120.005	Google Earth	4	1000
L.1773532	PreservedSpecimen	Myristicaceae	Myristica	rumphii	(Blume) Kosterm.	var.	florentis	Schmutz, E.			1067		31	1	1967	Flores-West uber Nunang.	Indonesia	Flores	-8.73012	120.013	Google Earth	8	1000
L.1773562	PreservedSpecimen	Myristicaceae	Myristica	rumphii	(Blume) Kosterm.	var.	florentis	Schmutz, E.			632		14	11	1966	Flores, Manggarai, Nunang	Indonesia	Flores	-8.71916	120.001	Google Earth	8
L.1773541	PreservedSpecimen	Myristicaceae	Myristica	rumphii	(Blume) Kosterm.	var.	rumphii	Schmutz, E.			4013		10	1	1978	Flores-Maggarai, Wérang	Indonesia	Flores	-8.6488	120.011	Geonames	5
L.1773538	PreservedSpecimen	Myristicaceae	Myristica	rumphii	(Blume) Kosterm.	var.	florentis	Kostermans, A.J.G.H.	Wirawan, N.		619		24	4	1965	W. Flores. Manau, near Ruteng	Indonesia	Flores	-8.63073	120.335	Gazetteer
L0037793	PreservedSpecimen	Myristicaceae	Myristica	rumphii	(Blume) Kosterm.	var.	florentis	Kostermans, A.J.G.H.	Wirawan, N.		728		30	4	1965	W. Flores, Mt. Mendosawa near Ruteng	Indonesia	Flores	-8.61366	120.533	Google Earth	4	1400
L.1773544	PreservedSpecimen	Myristicaceae	Myristica	rumphii	(Blume) Kosterm.	var.	rumphii	Kostermans, A.J.G.H.			18113		13	4	1961	W. Sumbawa, Batu Lanteh Mt., trail from Batudulang to summit	Indonesia	Sumbawa	-8.58813	117.276	Google Earth	2	700	800
L.1773545	PreservedSpecimen	Myristicaceae	Myristica	rumphii	(Blume) Kosterm.	var.	rumphii	Kostermans, A.J.G.H.			19075		23	10	1961	W. Sumbawa, Mt. Batulante, Batudulang to Pusu.	Indonesia	Sumbawa	-8.57851	117.282	Google Earth	5
L.3910477	PreservedSpecimen	Myristicaceae	Myristica	rumphii	(Blume) Kosterm.	var.	rumphii	Cowie, I.D.			10691		2	10	2005	Timor-Leste, Mehara area, near Los Palos	Timor-Leste	Timor	-8.46306	127.176	Google Earth		400
L.1773542	PreservedSpecimen	Myristicaceae	Myristica	rumphii	(Blume) Kosterm.	var.	rumphii	Neth. Ind. For. Service		bb	27204		1	4	1939	Molukken, Z.-Wester Eilanden, Eiland Wetar, Kali M.Ler-ai, ten N.v. Ilwaki.	Indonesia	Wetar	-7.86944	126.395	Google Earth	10	700
L.3916581	PreservedSpecimen	Myristicaceae	Myristica	rumphii	(Blume) Kosterm.			Suja, I.M.			754		19	12	2006	Bali	Indonesia	Bali
L.1773540	PreservedSpecimen	Myristicaceae	Myristica	rumphii	(Blume) Kosterm.	var.	rumphii	Verheijen, J.A.J.			s.n.		15	7	1974	Kanggarok	Indonesia	Flores
BO-1781260	PreservedSpecimen	Myristicaceae	Myristica	sumbavana	Warb.			Elbert, J.			3809		14	12	1909	Sumbawa, Ro Gebirge	Indonesia	Sumbawa					650	750
L.2505212	PreservedSpecimen	Myrtaceae	Decaspermum	triflorum	A.J.Scott			Iboet			520		17	5	1925	Soemba, Kananggar	Indonesia	Sumba	-10.0436	120.362	Geonames	10
L.2505211	PreservedSpecimen	Myrtaceae	Decaspermum	triflorum	A.J.Scott			Iboet			562		21	5	1925	Soemba, Kananggar	Indonesia	Sumba	-10.0436	120.362	Geonames	10
L.2505203	PreservedSpecimen	Myrtaceae	Decaspermum	triflorum	A.J.Scott			Kooy, C.W.			709		4	3	1970	Zuid Midden Timor. Oëbone (Oënangkae).	Indonesia	Timor	-9.93734	124.263	Google Earth	5	500
L.2505196	PreservedSpecimen	Myrtaceae	Decaspermum	triflorum	A.J.Scott			Kooy, C.W.			300		1	2	1967	Z.W. Timor. (Fantkopa) Mnela-apen.	Indonesia	Timor	-9.72327	124.619	Google Earth	6	400
L.2505210	PreservedSpecimen	Myrtaceae	Decaspermum	triflorum	A.J.Scott			Forbes, H.O.			3670				1883	Timor	Timor-Leste	Timor	-8.78223	126.08	Google Earth	280
L.2505225	PreservedSpecimen	Myrtaceae	Decaspermum	triflorum	A.J.Scott			Forbes, H.O.			3859				1883	Timor	Timor-Leste	Timor	-8.78223	126.08	Google Earth	280
L.2505216	PreservedSpecimen	Myrtaceae	Decaspermum	triflorum	A.J.Scott			Elbert, J.			2422		2	7	1909	Plambi nach Tandjung kedang	Indonesia	Lombok	-8.76079	116.153	Google Earth	5	200	400
L.2505191	PreservedSpecimen	Myrtaceae	Decaspermum	triflorum	A.J.Scott			Metzner, J.			232		14	6	1970	Timor, Mundo Perdido	Timor-Leste	Timor	-8.72399	126.358	Google Earth	6	1200
L.2505205	PreservedSpecimen	Myrtaceae	Decaspermum	triflorum	A.J.Scott			Metzner, J.			57		28	11	1969	Mundo Perdido	Timor-Leste	Timor	-8.72121	126.346	Google Earth	5	1400
L.2505202	PreservedSpecimen	Myrtaceae	Decaspermum	triflorum	A.J.Scott			van Steenis, C.G.G.J.			18323		23	12	1953	Mt Perdido (ascent of Ossu). Montane rainforest near limestone peak.	Timor-Leste	Timor	-8.72054	126.331	Google Earth	2	1700
L.2505193	PreservedSpecimen	Myrtaceae	Decaspermum	triflorum	A.J.Scott			Schmutz, E.			430		20	7	1966	Flores, Ruteng	Indonesia	Flores	-8.64831	120.465	Google Earth	15	1500
L.2505190	PreservedSpecimen	Myrtaceae	Decaspermum	triflorum	A.J.Scott			Schmutz, E.			456		20	7	1966	Flores, Ruteng	Indonesia	Flores	-8.64831	120.465	Google Earth	15	1500
L.2505188	PreservedSpecimen	Myrtaceae	Decaspermum	triflorum	A.J.Scott			Posthumus, O.			3173					Timor en Onderh, Flores, Z. van Roeteng.	Indonesia	Flores	-8.64194	120.463	Google Earth	10
L.2505200	PreservedSpecimen	Myrtaceae	Decaspermum	triflorum	A.J.Scott			de Voogd, C.N.A.			1795		17	5	1934	Flores, Mt Roeteng	Indonesia	Flores	-8.63883	120.478	Google Earth	25
L.2505187	PreservedSpecimen	Myrtaceae	Decaspermum	triflorum	A.J.Scott			Verheijen, J.A.J.			3406					Flores	Indonesia	Flores	-8.63766	120.53	Google Earth	2
L.2505185	PreservedSpecimen	Myrtaceae	Decaspermum	triflorum	A.J.Scott			Schmutz, E.			2733		20	11	1970	Flores, Ruteng	Indonesia	Flores	-8.6376	120.46	Google Earth	20
L.2505184	PreservedSpecimen	Myrtaceae	Decaspermum	triflorum	A.J.Scott			Schmutz, E.			377		28	7	1966	Flores, Rana ka	Indonesia	Flores	-8.63717	120.531	Google Earth	2	2400
L.2505194	PreservedSpecimen	Myrtaceae	Decaspermum	triflorum	A.J.Scott			Kostermans, A.J.G.H.	Wirawan, N.		603		28	4	1965	W. Flores, Mt. Ranaha, summit	Indonesia	Flores	-8.63224	120.525	Google Earth	2	2000
L.2505195	PreservedSpecimen	Myrtaceae	Decaspermum	triflorum	A.J.Scott			Kostermans, A.J.G.H.	Wirawan, N.		889		15	4	1965	W. Flores, near Ruteng. Trail to Potjo Leok.	Indonesia	Flores	-8.62857	120.422	Google Earth	4	1600
L.2505192	PreservedSpecimen	Myrtaceae	Decaspermum	triflorum	A.J.Scott			Kostermans, A.J.G.H.	Wirawan, N.		683		28	4	1965	W. Flores, Mt. Ranaha near Ruteng.	Indonesia	Flores	-8.62126	120.519	Google Earth	5	600
L.2505204	PreservedSpecimen	Myrtaceae	Decaspermum	triflorum	A.J.Scott			Verheijen, J.A.J.			255		30	6	1963	Flores, Dist. Manggarai, pr. Ruteng	Indonesia	Flores	-8.60359	120.443	Google Earth	4	1000	1200
K000066175	PreservedSpecimen	Myrtaceae	Decaspermum	triflorum	A.J.Scott			Kostermans, A.J.G.H.			18360		20	4	1961	Mt. Batulanteh; trail from Batu-dulang to Pusu.	Indonesia	Flores	-8.57955	117.291	Google Earth	4	600
K000066176	PreservedSpecimen	Myrtaceae	Decaspermum	triflorum	A.J.Scott			Kostermans, A.J.G.H.			18227		16	4	1961	W. Sumbawa. Batulanteh Mts; trail from Batudulang to summit.	Indonesia	Sumbawa	-8.578	117.283	Google Earth	5	600	800
L.2505183	PreservedSpecimen	Myrtaceae	Decaspermum	triflorum	A.J.Scott			Verheijen, J.A.J.			2932		13	11	1970	Flores, Rahong (Ruteng)	Indonesia	Flores	-8.5758	120.388	Google Earth	5
K000066174	PreservedSpecimen	Myrtaceae	Decaspermum	triflorum	A.J.Scott			Kostermans, A.J.G.H.			18510		26	4	1961	W. Sumbawa. Mt. Batulanteh, summit.	Indonesia	Sumbawa	-8.56345	117.279	Google Earth	12	1400
BO-1896880	PreservedSpecimen	Myrtaceae	Decaspermum	triflorum	A.J.Scott			Azuma, H.		A	295		17	2	2005	LSI Lombok, from Pengadangan to Mt. Rinjani	Indonesia	Lombok	-8.50555	116.452	Google Earth	5	813	1095
L.2505186	PreservedSpecimen	Myrtaceae	Decaspermum	triflorum	A.J.Scott			Verheijen, J.A.J.			3270		15	1	1973	Flores. Golo Meres (Ruis)	Indonesia	Flores	-8.4759	120.307	Geonames	10
K000066172	PreservedSpecimen	Myrtaceae	Decaspermum	triflorum	A.J.Scott			Elbert, J.			2152		25	6	1909	Lombok, Rindjani-Vulkangebirge, Sud-Seite. Abhang oberhalb Kembang-Kerang	Indonesia	Lombok	-8.45683	116.457	Google Earth	5	1650	1900
L.2505226	PreservedSpecimen	Myrtaceae	Decaspermum	triflorum	A.J.Scott			Colfs, P.F.A.			324			11	1879	Sumbawa	Indonesia	Sumbawa	-8.45404	118.724	Google Earth	100
L.2505215	PreservedSpecimen	Myrtaceae	Decaspermum	triflorum	A.J.Scott			Elbert, J.			2177		28	6	1909	Lombok. Rindjani-Vulkangebirge, S-Seite. Abhang oberhalb Kembang Kerang.	Indonesia	Lombok	-8.45057	116.453	Google Earth	7	1900	2050
L.2505218	PreservedSpecimen	Myrtaceae	Decaspermum	triflorum	A.J.Scott			Elbert, J.			2320		19	6	1909	Lombok. Rindjani-Vulkangebirge. Sangkareang, S.O.-abhang	Indonesia	Lombok	-8.43388	116.443	Google Earth	5	2325	2650
K000066173	PreservedSpecimen	Myrtaceae	Decaspermum	triflorum	A.J.Scott			Elbert, J.			2303		19	6	1909	Lombok. Rindjani-Vulkangebirge. Sangkareang, Taimanuk-spitze	Indonesia	Lombok	-8.42977	116.371	Google Earth	5	2050	2325
L.2505208	PreservedSpecimen	Myrtaceae	Decaspermum	triflorum	A.J.Scott			Elbert, J.			1098		5	5	1909	Lombok, Rindjani-Vulkangebirge, N-Seite. Pleuwangun.	Indonesia	Lombok	-8.37138	116.407	Google Earth	8	2300	2556
BO-1905072	PreservedSpecimen	Myrtaceae	Decaspermum	triflorum	A.J.Scott			Kartonegoro, A.R.			625		12	4	2012	Lombok Island, Track from Pos 2 to Pos 3, Gn. Rinjani National Park.	Indonesia	Lombok	-8.36988	116.463	Google Earth	8
L.2505199	PreservedSpecimen	Myrtaceae	Decaspermum	triflorum	A.J.Scott			de Voogd, C.N.A.			1956		2	3	1934	Bali, G. Agoeng	Indonesia	Bali	-8.36477	115.503	Google Earth	7
BO-1896847	PreservedSpecimen	Myrtaceae	Decaspermum	triflorum	A.J.Scott			Tokuoka, T.		T-0	864		15	2	2005	Mt. Rinjani, along the trail from Senaru to the summit	Indonesia	Lombok	-8.35577	116.395	Google Earth	2	1774
BO-1897056	PreservedSpecimen	Myrtaceae	Decaspermum	triflorum	A.J.Scott			Tokuoka, T.		T-0	834		14	2	2005	Lombok Isl., Mt. Rinjani, along the trail form Senaru to the summit	Indonesia	Lombok	-8.35004	116.395	Google Earth	2	1611
L.2505220	PreservedSpecimen	Myrtaceae	Decaspermum	triflorum	A.J.Scott			Elbert, J.			944		3	5	1909	Lombok. Rindjani-Vulkangebirge, N-Seite. Von Sadjang nach Tengengeah, Rendang-formation	Indonesia	Lombok	-8.34427	116.471	Google Earth	15	900	1350
L.2505223	PreservedSpecimen	Myrtaceae	Decaspermum	triflorum	A.J.Scott			Elbert, J.			964		3	5	1909	Lombok. Rindjani-Vulkangebirge, N-Seite. Von Sadjang nach Tengengeah, Rendang-formation	Indonesia	Lombok	-8.34427	116.471	Google Earth	15	900	1350
L.2505207	PreservedSpecimen	Myrtaceae	Decaspermum	triflorum	A.J.Scott			Elbert, J.			1004		3	5	1909	Lombok, Rindjani-Vulkangebirge, N-Seite. Tengengeáh.	Indonesia	Lombok	-8.34427	116.471	Google Earth	15	1300	1450
L.2505209	PreservedSpecimen	Myrtaceae	Decaspermum	triflorum	A.J.Scott			Sarip			383		9	10	1918	Bali. G. Batoe kaoe.	Indonesia	Bali	-8.33991	115.096	Google Earth	6	187
K000066177	PreservedSpecimen	Myrtaceae	Decaspermum	triflorum	A.J.Scott			Kostermans, A.J.G.H.	Kuswata Kartawinata, E.; Soegeng, R.; Soepadmo, E.	KK SS	187		26	6	1958	Bali. Bedugul forest region, Mt. Batukau complex.	Indonesia	Bali	-8.26964	115.157	Google Earth	10	1300
L.2505221	PreservedSpecimen	Myrtaceae	Decaspermum	triflorum	A.J.Scott			Elbert, J.			4368		17	2	1910	Wetar. Sudkuste, Abhange oberhalb Iliwaki.	Indonesia	Wetar	-7.92518	126.446	Google Earth	4	150	450
K000066171	PreservedSpecimen	Myrtaceae	Decaspermum	triflorum	A.J.Scott			Elbert, J.			4495		19	2	1910	Wetar. Hochflache von Mangowe bei Laswerang	Indonesia	Wetar	-7.86873	126.42	Google Earth	6	600	800
L.2505228	PreservedSpecimen	Myrtaceae	Decaspermum	triflorum	A.J.Scott			Elbert, J.			4617		27	2	1909	Wetar. Hochflache von Mangowe bei Laswerang	Indonesia	Wetar	-7.86873	126.42	Google Earth	6	600	700
	Literature	Myrtaceae	Eucalyptus	orophila	L.D.Pryor			Bloembergen, S.		bb	6985				1939	North Central Timor	Indonesia	Timor	-9.7348	124.274	Gazetteer	25
NSW 304310	PreservedSpecimen	Myrtaceae	Eucalyptus	orophila	L.D.Pryor			Pryor, L.D.			s.n.		7	8	1971	Tata Mailau.	Timor-Leste	Timor	-8.98317	125.545	Google Earth	20	609
CANB 457944.1	PreservedSpecimen	Myrtaceae	Eucalyptus	orophila	L.D.Pryor			Turnbull, J.W.			194		16	8	1971	Near summit Mount Tatamailau, 2 km from Hato.	Timor-Leste	Timor	-8.91394	125.493	Google Earth	2	2743
CANB 457839.1	PreservedSpecimen	Myrtaceae	Eucalyptus	orophila	L.D.Pryor			van Steenis, C.G.G.J.			18444		5	1	1954	East Timor, Mt Tatamailau.	Timor-Leste	Timor	-8.91132	125.493	Google Earth	2	2800
CANB 457835.1	PreservedSpecimen	Myrtaceae	Eucalyptus	orophila	L.D.Pryor			van Steenis, C.G.G.J.			18455		5	1	1954	East Timor, Mt Tatamailau.	Timor-Leste	Timor	-8.91132	125.493	Google Earth	2
CANB 460386.1	PreservedSpecimen	Myrtaceae	Eucalyptus	orophila	L.D.Pryor			Turnbull, J.W.			190		15	8	1971	Near summit, Mt Tatamailau, 2 km from Hato Builico.	Timor-Leste	Timor	-8.90681	125.493	Google Earth	2	3000
CANB 460390.1	PreservedSpecimen	Myrtaceae	Eucalyptus	orophila	L.D.Pryor			Turnbull, J.W.			193		15	8	1971	Near summit Mt Tatamailau, 2 km from Hato Builico.	Timor-Leste	Timor	-8.90681	125.493	Google Earth	2	3000
CANB 460387.1	PreservedSpecimen	Myrtaceae	Eucalyptus	orophila	L.D.Pryor			Turnbull, J.W.			195		15	8	1971	Near summit, Mt Tatamailau, 2 km from Hato Builico.	Timor-Leste	Timor	-8.90681	125.493	Google Earth	2	3000
CANB 457838.3	PreservedSpecimen	Myrtaceae	Eucalyptus	orophila	L.D.Pryor			Turnbull, J.W.			196		16	8	1971	Near summit, Mt Tatamailau, 2 km from Hato Builico.	Timor-Leste	Timor	-8.90681	125.493	Google Earth	2	3123
CANB 457906.1	PreservedSpecimen	Myrtaceae	Eucalyptus	orophila	L.D.Pryor			Turnbull, J.W.			197		16	8	1971	Near summit, Mt Tatamailau, 2 km from Hato.	Timor-Leste	Timor	-8.90681	125.493	Google Earth	2	3050
CANB 457938.1	PreservedSpecimen	Myrtaceae	Eucalyptus	orophila	L.D.Pryor			van Steenis, C.G.G.J.			18462		5	1	1954	East Timor, Mt Tatamailau summit zone.	Timor-Leste	Timor	-8.9066	125.493	Google Earth	2	2950
CANB 597539.1	PreservedSpecimen	Myrtaceae	Eucalyptus	orophila	L.D.Pryor			Mitchell, A.A.			7279		8	5	2002	Desa Railaco, between Dili and Gleno.	Timor-Leste	Timor	-8.64028	125.448	Label		500
CANB 460128.1	PreservedSpecimen	Myrtaceae	Eucalyptus	wetarensis	L.D.Pryor			Gunn, B.V.			2000		22	8	1990	Iliknehum, 1 km N of Carbubu village, south coast, Wetar Island. 7,56 S; 125,53 E	Indonesia	Wetar	-7.94695	125.886	Google Earth	4	175
CANB 460127.1	PreservedSpecimen	Myrtaceae	Eucalyptus	wetarensis	L.D.Pryor			Gunn, B.V.			2001		22	8	1990	Iliknehum, 1 km N of Carbubu village, south coast, Wetar Island.	Indonesia	Wetar	-7.94684	125.886	Google Earth	4	180
CANB 460125.1	PreservedSpecimen	Myrtaceae	Eucalyptus	wetarensis	L.D.Pryor			Gunn, B.V.			2009		22	8	1990	Iliknehum, 1 km N of Carbubu village, south coast, Wetar Island.	Indonesia	Wetar	-7.94649	125.886	Google Earth	4	180
CANB 460129.1	PreservedSpecimen	Myrtaceae	Eucalyptus	wetarensis	L.D.Pryor			Gunn, B.V.			2008		22	8	1990	Iliknehum, 1 km N of Carbubu village, south coast, Wetar Island. 7,56,,S,125,53,,E	Indonesia	Wetar	-7.94639	125.886	Google Earth	4	190
CANB 468144.2	PreservedSpecimen	Myrtaceae	Eucalyptus	wetarensis	L.D.Pryor			Gunn, B.V.			2002		22	8	1990	Iliknehum 1 km N of Carbubu Village, south coast, Wetar Island.	Indonesia	Wetar	-7.94636	125.886	Google Earth	4	200
CANB 460126.1	PreservedSpecimen	Myrtaceae	Eucalyptus	wetarensis	L.D.Pryor			Gunn, B.V.	Mc Donald, M.		2003		22	8	1990	Iliknehum, 1 km N of Carbubu village, south coast, Wetar Island.	Indonesia	Wetar	-7.94602	125.886	Google Earth	4	220
CANB 460124.1	PreservedSpecimen	Myrtaceae	Eucalyptus	wetarensis	L.D.Pryor			Gunn, B.V.			1991		21	8	1990	Talettii, 45 minute walk N of Telemar village, south coast, Wetar Is.	Indonesia	Wetar	-7.91391	125.968	Google Earth	2	150
CANB 460116.1	PreservedSpecimen	Myrtaceae	Eucalyptus	wetarensis	L.D.Pryor			Gunn, B.V.			1999		21	8	1990	Talettii, 45 minute walk N of Telemar village, south coast, Wetar Is.	Indonesia	Wetar	-7.91218	125.969	Google Earth	2	200
CANB 460123.1	PreservedSpecimen	Myrtaceae	Eucalyptus	wetarensis	L.D.Pryor			Gunn, B.V.			1992		21	8	1990	Talettii, 45 minute walk N of Telemar village, south coast, Wetar Is.	Indonesia	Wetar	-7.91212	125.969	Google Earth	2	200
CANB 460118.1	PreservedSpecimen	Myrtaceae	Eucalyptus	wetarensis	L.D.Pryor			Gunn, B.V.			1997		21	8	1990	Talettii, 45 minute walk N of Telemar village, south coast, Wetar Is. 7,54,,S,125,58,,E	Indonesia	Wetar	-7.91151	125.969	Google Earth	2	220
CANB 460121.1	PreservedSpecimen	Myrtaceae	Eucalyptus	wetarensis	L.D.Pryor			Gunn, B.V.			1994		21	8	1990	Talettii, 45 minute walk N of Telemar village, south coast, Wetar Is.	Indonesia	Wetar	-7.91147	125.969	Google Earth	2	220
CANB 460120.1	PreservedSpecimen	Myrtaceae	Eucalyptus	wetarensis	L.D.Pryor			Gunn, B.V.			1995		21	8	1990	Talettii, 45 minute walk N of Telemar village, south coast, Wetar Is.	Indonesia	Wetar	-7.91029	125.969	Google Earth	2	260
CANB 460122.1	PreservedSpecimen	Myrtaceae	Eucalyptus	wetarensis	L.D.Pryor			Gunn, B.V.			1993		21	8	1990	Talettii, 45 minute walk N of Telemar village, south coast, Wetar Is.	Indonesia	Wetar	-7.90662	125.969	Google Earth	2	280
CANB 468143.1	PreservedSpecimen	Myrtaceae	Eucalyptus	wetarensis	L.D.Pryor			Gunn, B.V.			1972		18	8	1990	Tanaka area, approx 6 km N of Arnau village south coast, Wetar Island	Indonesia	Wetar	-7.88788	126.067	Google Earth	2
CANB 468145.1	PreservedSpecimen	Myrtaceae	Eucalyptus	wetarensis	L.D.Pryor			Gunn, B.V.			1974		18	8	1990	Tanaka area, approx 6 km N of Arnau village south coast, Wetar Island	Indonesia	Wetar	-7.88788	126.067	Google Earth	2
CANB 468149.1	PreservedSpecimen	Myrtaceae	Eucalyptus	wetarensis	L.D.Pryor			Gunn, B.V.			1983		20	8	1990	Tanaka area, approx 6 km N of Arnau village south coast, Wetar Island	Indonesia	Wetar	-7.88788	126.067	Google Earth	2
CANB 468148.1	PreservedSpecimen	Myrtaceae	Eucalyptus	wetarensis	L.D.Pryor			Gunn, B.V.			2075		1	9	1990	Kapeung, area of mine site, north coast, Wetar. 7,42 S; 126,21 E	Indonesia	Wetar	-7.70144	126.344	Google Earth	4	220
CANB 468147.1	PreservedSpecimen	Myrtaceae	Eucalyptus	wetarensis	L.D.Pryor			Gunn, B.V.			2081		1	9	1990	Kapeung, area of mine site, north coast, Wetar. 7,42 S; 126,21 E	Indonesia	Wetar	-7.70144	126.344	Google Earth	4	220
CANB 468141.1	PreservedSpecimen	Myrtaceae	Eucalyptus	wetarensis	L.D.Pryor			Gunn, B.V.			2058		30	8	1990	Manoka, 4 km NW of old Uhak village, Wetar Island. 7,36 S; 126,31 E	Indonesia	Wetar	-7.60137	126.517	Google Earth	2	215
CANB 468140.1	PreservedSpecimen	Myrtaceae	Eucalyptus	wetarensis	L.D.Pryor			Gunn, B.V.			2061		30	8	1990	Manoka, 4 km NW of old Uhak village, Wetar Island. 7,36 S; 126,31 E	Indonesia	Wetar	-7.60137	126.517	Google Earth	2	215
L.2520595	PreservedSpecimen	Myrtaceae	Syzygium	nusatenggaraense	Sunarti & Y.W.Low			Verheijen, J.A.J.			3005		8	9	1971	Flores : Sano Potjo Gurung	Flores		-8.6926	120.442	Geonames	8
L.2520634	PreservedSpecimen	Myrtaceae	Syzygium	nusatenggaraense	Sunarti & Y.W.Low			Kostermans, A.J.G.H.			18766		7	5	1961	W. Sumbawa. Mt. Batulanteh. N.W. Slope	Sumbawa		-8.56256	117.265	Google Earth	7	500	700
P05229239	PreservedSpecimen	Myrtaceae	Syzygium	timoranum	Decne.			Gaudichaud, C.			s.n.				1818	Timor	Timor-Leste	Timor	-10.1708	123.607	Google Earth	270
L0005327	PreservedSpecimen	Oleaceae	Chionanthus	timorensis	Blume			Spanoghe, J.B.			s.n.				1836	Timor	Indonesia	Timor	-10.1868	123.587	Google Earth	80
U.1453664	PreservedSpecimen	Oleaceae	Chionanthus	timorensis	Blume			Jonker, H.G.			303		28	4	1928	Timor, Soefa	Indonesia	Timor	-9.31611	124.735	Google Earth	6
L.1654957	PreservedSpecimen	Opiliaceae	Urobotrya	floresensis	Hiepko			Schmutz, E.			4460		12	12	1977	Flores. Wae Mese. Nisar.	Indonesia	Flores	-8.7957	119.963	Google Earth	10
L.1654960	PreservedSpecimen	Opiliaceae	Urobotrya	floresensis	Hiepko			Schmutz, E.			3159			3	1973	Flores	Indonesia	Flores	-8.71954	120.002	Google Earth	22
L.1654958	PreservedSpecimen	Opiliaceae	Urobotrya	floresensis	Hiepko			Schmutz, E.			4452		27	11	1979	Flores-Manggarai. Kandang	Indonesia	Flores	-8.64296	120.042	Google Earth	3	800
L0039112	PreservedSpecimen	Opiliaceae	Urobotrya	floresensis	Hiepko			Verheijen, J.A.J.			3516					Flores [Jeweller's tag upside down on image!]	Indonesia	Flores	-8.6313	122.213	Leiden Bioportal	40
L.1654959	PreservedSpecimen	Opiliaceae	Urobotrya	floresensis	Hiepko			Verheijen, J.A.J.			3131		30	3	1972	Flores. Tengku-Dila (Ruis)	Indonesia	Flores	-8.3825	120.386	Google Earth	4
L0058511	PreservedSpecimen	Orchidaceae	Aerides	timorana	Miq.			Anonymous			s.n.				before 1849	Timor	Indonesia	Timor	-9.15778	125.262	Google Earth	500
L0058512	PreservedSpecimen	Orchidaceae	Aerides	timorana	Miq.			Anonymous			s.n.				before 1849	Timor	Indonesia	Timor	-9.15778	125.262	Google Earth	500
	Literature	Orchidaceae	Appendicula	baliensis	J.J.Sm.			Sarip			245				before 1927	Bali (Cult in Hort. Bog.)	Indonesia	Bali	-8.37041	115.058	Google Earth	150
HAL 116292	PreservedSpecimen	Orchidaceae	Bulbophyllum	lombokense	Rysy			Roeth, J.; Rysy, W.						10	2013	Lombok	Indonesia	Lombok	-8.66089	116.348	Google Earth	118
K000364286	PreservedSpecimen	Orchidaceae	Calanthe	baliensis	J.J.Wood & J.B.Comber			Comber, J.E.			1203		26	12	1982	Bali. Mt Tapak, behind Bedugal Botanic Gardens.	Indonesia	Bali	-8.27059	115.138	Google Earth	4	1610
	Literature	Orchidaceae	Calanthe	floresana	P.J.Cribb			Schmutz, E.			480				1966	Flores, Ruteng	Indonesia	Flores	-8.6376	120.46	Google Earth	20	1500
	Literature	Orchidaceae	Calanthe	floresana	P.J.Cribb			Schmutz, E.			5612				1983	Flores, Ruteng	Indonesia	Flores	-8.63333	120.5	Google Earth	20	1600
	Literature	Orchidaceae	Calanthe	floresana	P.J.Cribb			Verheijen, J.A.J.			3422				1974	Flores	Indonesia	Flores	-8.63333	120.517	Google Earth	10
L.1493847	PreservedSpecimen	Orchidaceae	Calanthe	pauciverrucosa	J.J.Sm.			Schmutz, E.			5221		25	4	1982	Flores. Ruteng, Golo, Lusang	Indonesia	Flores	-8.66077	120.469	Google Earth	5	1640
	Literature	Orchidaceae	Calanthe	pauciverrucosa	J.J.Sm.			Elbert, J.			4188		20	1	1910	Soembawa: Batoe-Lanteh-Gebirge, Nordseite	Indonesia	Sumbawa	-8.6153	117.185	Google Earth	15
	PreservedSpecimen	Orchidaceae	Calanthe	pauciverrucosa	J.J.Sm.			Kostermans, A.J.G.H.	Wirawan, N.		873		14	4	1965	W. Flores, S. of Ruteng	Indonesia	Flores	-8.60748	120.469	Google Earth	10
L.1493846	PreservedSpecimen	Orchidaceae	Calanthe	pauciverrucosa	J.J.Sm.			Loeters, J.J.			s.n.				1964	Flores	Indonesia	Flores
L0540344	PreservedSpecimen	Orchidaceae	Calanthe	secunda	P.J.Cribb			Verheijen, J.A.J.			2055		24	6	1964	Flores, Ruteng	Indonesia	Flores	-8.63583	120.432	Google Earth	10
L0264077	PreservedSpecimen	Orchidaceae	Calanthe	secunda	P.J.Cribb			Verheijen, J.A.J.			3424		18	2	1974	Flores	Indonesia	Flores
L0540345	PreservedSpecimen	Orchidaceae	Calanthe	seunda	P.J.Cribb			Veldkamp, J.F.			7006		16	6	1975	Flores, Lusang Pass	Indonesia	Flores	-8.65992	120.464	Google Earth	8
L0062172	PreservedSpecimen	Orchidaceae	Ceratostylis	baliensis	J.J.Sm.			Sarip			427		16	10	1910	Bali. G. Batoekaeo	Indonesia	Bali	-8.34181	115.09	Google Earth	4	1750
L.1489615	PreservedSpecimen	Orchidaceae	Ceratostylis	longipedunculata	J.J.Sm.			Elbert, J.			2145		25	6	1909	Lombok, Rindjani-Vulkangebirge, Sud-Seite. Abhang oberhalb Kembang Kerang	Indonesia	Lombok	-8.46784	116.465	Google Earth	6	1650	1900
L0062195	PreservedSpecimen	Orchidaceae	Ceratostylis	longipedunculata	J.J.Sm.			Elbert, J.			2254		19	6	1909	Lombok, Rindjani-Vulkangebirge, S.W.-Seite, Sangkareang	Indonesia	Lombok	-8.46598	116.353	Google Earth	6	700	1700
L.1489614	PreservedSpecimen	Orchidaceae	Ceratostylis	longipedunculata	J.J.Sm.			Elbert, J.			2276		19	6	1909	Lombok, Rindjani-Vulkangebirge, S.W.-Seite, Sangkareang	Indonesia	Lombok	-8.44875	116.372	Google Earth	4	1700	2000
L.1500499	PreservedSpecimen	Orchidaceae	Cleisostoma	sumbavense	(J.J.Sm.) Garay			Iboet			523	a	17	5	1925	Soemba, Kanangar	Indonesia	Sumba	-10.0435	120.362	Google Earth	6
L0062371	PreservedSpecimen	Orchidaceae	Cleisostoma	sumbavense	(J.J.Sm.) Garay			Elbert, J.			4070		22	12	1909	Soembawa: Kowanko an der Saleh-Bai	Indonesia	Sumbawa	-8.66722	118.167	Google Earth	5	10	100
	Literature	Orchidaceae	Coelogyne	floresensis	Elis.George & J.-C.George			Anonymous			s.n.				2010	West Flores	Indonesia	Flores	-8.57328	120.342	Google Earth	144	1200
L0058432	PreservedSpecimen	Orchidaceae	Coelogyne	galeatum	(H.A.Pedersen) M.W.Chase & Schuit.			Schmutz, E.			5220		25	4	1982	Flores, Ruteng, Golo Lusang	Indonesia	Flores	-8.65703	120.465	Google Earth	2	1640
L.1508042	PreservedSpecimen	Orchidaceae	Coelogyne	galeatum	(H.A.Pedersen) M.W.Chase & Schuit.			Verheijen, J.A.J.			1670		9	5	1964	Flores, Ruteng	Indonesia	Flores	-8.649	120.482	Google Earth	15	1930
L.1508045	PreservedSpecimen	Orchidaceae	Coelogyne	galeatum	(H.A.Pedersen) M.W.Chase & Schuit.			Verheijen, J.A.J.			1699				1964	Flores: Inferred to be as 1670 Ruteng	Indonesia	Flores	-8.649	120.482	Google Earth	15	1930
L.1508044	PreservedSpecimen	Orchidaceae	Coelogyne	galeatum	(H.A.Pedersen) M.W.Chase & Schuit.			Schmutz, E.			5608		15	4	1983	Flores, Ruteng	Indonesia	Flores	-8.64518	120.456	Google Earth	10	1800
BISH1003869	PreservedSpecimen	Orchidaceae	Corybas	insulifloris	P.Royen			Verheijen, J.A.J.			2656		25	3	1970	Flores island. Anipak Pintak Nao.	Indonesia	Flores	-8.57316	120.345	Google Earth	125
L0063311	PreservedSpecimen	Orchidaceae	Crepidium	lyroglossum	Szlach. & Marg.			Schmutz, E.			4632		26	2	1980	Flores. Lengkong Nggewako.	Indonesia	Flores	-8.73	120.011	Google Earth	10	1100
	Literature	Orchidaceae	Crepidium	sundaicum	Szlach. & Marg.			Schmutz, E.			4579		2	2	1980	Flores Nunang	Indonesia	Flores	-8.71954	120.002	Geonames	6
L0058692	PreservedSpecimen	Orchidaceae	Cylindrolobus	exappendiculatus	(J.J.Sm.) Rauschert			Elbert, J.			1648		31	5	1909	Lombok, Rindjani-Vulkangebirge, N.O.-Seite. Sembaloen Hochebene.	Indonesia	Lombok	-8.37514	116.529	Google Earth	5	1185	1265
K000220085	PreservedSpecimen	Orchidaceae	Dendrobium	courtauldii	Summerh. ex J.J.Wood			Courtauld, S.L.			s.n.				before 1943	Alor Island, N. of Timor	Indonesia	Alor	-8.29662	124.73	Google Earth	90
B2007122	Literature	Orchidaceae	Dendrobium	floresianum	Metusala & P.O'Byrne			Metusala		DA	1				2006	Flores island, Ngada Regency	Indonesia	Flores
BO	PreservedSpecimen	Orchidaceae	Dendrobium	maierae	J.J.Sm.			Maier, R.E.P.			240				1918	Bali	Indonesia	Bali	-8.34181	115.09	Google Earth	90
L0058672	PreservedSpecimen	Orchidaceae	Dendrobium	rindjaniense	J.J.Sm.			Elbert, J.			1277		11	5	1909	Lombok, Rindjani-Vulkangebirge, N.-Seite. Segara Anak, Kraterseegebiet	Indonesia	Lombok	-8.4044	116.409	Google Earth	6	1925	2000
L.2058160	PreservedSpecimen	Orchidaceae	Diuris	fryana	Ridl.			Walsh, M.E.			335		26	5	1929	West Timor: Mt Moetis	Indonesia	Timor	-9.56096	124.23	Google Earth	8
L.2079509	PreservedSpecimen	Orchidaceae	Diuris	fryana	Ridl.			Forbes, H.O.			3500		31	3	1883	Timor, Kelehoko, near Erlura	Timor-Leste	Timor	-8.905	125.769	Google Earth	10
BM000048487	PreservedSpecimen	Orchidaceae	Diuris	fryana	Ridl.			Forbes, H.O.			3508		31	3	1883	Timor, Kelehoko, near Erlura	Timor-Leste	Timor	-8.905	125.769	Google Earth	10
	Literature	Orchidaceae	Diuris	fryana	Ridl.			Cinatti, R.		II	47				probably 1962	Huato-Builico	Timor-Leste	Timor	-8.88814	125.564	Google Earth	5
	Literature	Orchidaceae	Goodyera	sumbawana	Ormerod			Kostermans, A.J.G.H.			18405		22	4	1961	Sumbawa, Mt. Batulanteh	Indonesia	Sumbawa	-8.62874	117.252	Google Earth	12
	Literature	Orchidaceae	Goodyera	sumbawana	Ormerod			Kostermans, A.J.G.H.			18406		22	4	1961	Sumbawa, Mt. Batulanteh	Indonesia	Sumbawa	-8.62874	117.252	Google Earth	12
	Literature	Orchidaceae	Goodyera	sumbawana	Ormerod			Kostermans, A.J.G.H.			18525		27	4	1961	Sumbawa, Mt. Batulanteh	Indonesia	Sumbawa	-8.62874	117.252	Google Earth	12	700	1000
	Literature	Orchidaceae	Goodyera	sumbawana	Ormerod			Kostermans, A.J.G.H.			18820			4	1961	Sumbawa, Mt. Batulanteh, near Brangbossang	Indonesia	Sumbawa	-8.62874	117.252	Google Earth	12
	Literature	Orchidaceae	Habenaria	ankylocentron	Schuit. & J.J.Verm.			Pavia, Silveira & Sousa		T	514		16	2	2005	East Timor. Viqueque, Mt. Mundo Perdido	Timor-Leste	Timor	-8.72808	126.323	Google Earth	10
L0061401	PreservedSpecimen	Orchidaceae	Habenaria	baliensis	J.J.Sm.			van Steenis, C.G.G.J.			7790		6	4	1936	Bali, Goenoeng Agoeng, southern slope	Indonesia	Bali	-8.34357	115.507	Google Earth	10	1500	2000
L0061347	PreservedSpecimen	Orchidaceae	Habenaria	carinata	Span.			Spanoghe, J.B.			s.n.				1836	Timor	Indonesia	Timor	-10.1868	123.587	Google Earth	80
L.1516109	PreservedSpecimen	Orchidaceae	Habenaria	carinata	Span.			Schmutz, E.			4741		9	2	1981	W. Flores, Manggarai, Cereng.	Indonesia	Flores	-8.65152	120.332	Google Earth	20	300
L.1516108	PreservedSpecimen	Orchidaceae	Habenaria	carinata	Span.			de Wilde, W.J.J.O	de Wilde-Duyfjes, B.E.E.		21941		17	2	1998	E. Lombok, near Sambelia	Indonesia	Lombok	-8.37963	116.688	Google Earth	8	200
L0426436	PreservedSpecimen	Orchidaceae	Habenaria	cauda-porcelli	Schuit. & J.J.Verm.			Kooy, C.W.			178		29	5	1964	West Timor, Putain.	Indonesia	Timor	-9.74728	124.741	Google Earth	17
BO-0067475	PreservedSpecimen	Orchidaceae	Luisia	unguiculata	J.J.Sm.			Groeneveldt, W.			21			9	1924	Midden Timor, Soe	Indonesia	Timor	-9.86083	124.284	Geonames	10
L0061738	PreservedSpecimen	Orchidaceae	Oberonia	elbertii	J.J.Sm.			Elbert, J.			986		3	5	1909	Lombok, Rindjani-Vulkangebirge, N.-Seite. Tengengeah.	Indonesia	Lombok	-8.3416	116.404	Google Earth	12	1300	1450
BM000088342	PreservedSpecimen	Orchidaceae	Oberonia	glandulifera	Ridl.			Forbes, H.O.			3591			4	1883	East Timor: Bibiçuçu	Timor-Leste	Timor	-8.91446	125.779	Google Earth	10
BO	PreservedSpecimen	Orchidaceae	Papilionanthe	tricuspidata	(J.J.Sm.) Garay			Winckel-Sweep, E.H.			s.n.			1	1939	Flores Eiland, Endeh	Indonesia	Flores	-8.84516	121.646	Google Earth	10
L.1524947	PreservedSpecimen	Orchidaceae	Papilionanthe	tricuspidata	(J.J.Sm.) Garay			Bouman-Houtman, A.			s.n.					Alor Eil.	Indonesia	Alor	-8.29662	124.73	Google Earth	90
L.1524946	PreservedSpecimen	Orchidaceae	Papilionanthe	tricuspidata	(J.J.Sm.) Garay			Anonymous			s.n.
BO	PreservedSpecimen	Orchidaceae	Papilionanthe	tricuspidata	(J.J.Sm.) Garay			Westhoff			s.n.		1	4	1927	Timor		Timor
L0061847	PreservedSpecimen	Orchidaceae	Peristylus	elbertii	J.J.Sm.			Elbert, J.			1425		19	5	1909	Lombok, Rindjani-Vulkangebirge, NNO.-Seite, Kalimati bei Sembaloen.	Indonesia	Lombok	-8.36954	116.505	Google Earth	8	1250	1350
BO-0072136	PreservedSpecimen	Orchidaceae	Peristylus	lombokensis	J.J.Sm.			Ernst, A.			s.n.			3	1906	Lombok, Poesoek	Indonesia	Lombok	-8.46797	116.102	Google Earth	10
BO-0072142	PreservedSpecimen	Orchidaceae	Peristylus	rindjaniensis	J.J.Sm.			Elbert, J.			1007		3	5	1909	Lombok: Auf dem Rindjani, Nordhang, bei Tengengeah.	Indonesia	Lombok	-8.3416	116.404	Google Earth	12	1300	1400
K000363497	PreservedSpecimen	Orchidaceae	Peristylus	timorensis	(Ridl.) J.J.Wood & Ormerod			Forbes, H.O.			3520		3	4	1883	East Timor: Turskain	Timor-Leste	Timor	-8.831	125.742	Google Earth	5
	Literature	Orchidaceae	Phalaenopsis	floresensis	Fowlie			Marthias			s.n.				1988	Pulau Flores, East of Ende, near Wolowaru.	Indonesia	Flores	-8.78113	121.887	Google Earth	10	300	500
	Literature	Orchidaceae	Pinalia	sumbawensis	(Rchb.f.) Schuit., Y.P.Ng & H.A.Pedersen			Zollinger, H.			1179		5	9	1847	Ad arbores montis Sonkar insulae Sumbawae, 2000'	Indonesia	Sumbawa	-8.56558	117.301	Google Earth	30	610
L.1525675	PreservedSpecimen	Orchidaceae	Pomatocalpa	floresanum	J.J.Sm.			Verheijen, J.A.J.			1061		18	2	1964	Naro / Ronggalai (Ronggakae)	Indonesia	Flores	-8.79056	120.707	Geonames	20
L.1525673	PreservedSpecimen	Orchidaceae	Pomatocalpa	floresanum	J.J.Sm.			Schmutz, E.			4699		15	9	1980	Flores, Paku	Indonesia	Flores	-8.63308	119.922	Google Earth	10
L0062049	PreservedSpecimen	Orchidaceae	Pomatocalpa	floresanum	J.J.Sm.			de Jong, J.K.			s.n.		17	10	1929	W. Flores, Mboera, bank of Wai Lapir	Indonesia	Flores	-8.57941	119.849	Google Earth	8	35
L.1525674	PreservedSpecimen	Orchidaceae	Pomatocalpa	floresanum	J.J.Sm.			Schmutz, E.			4217		25	8	1978	Flores - Manggarai. Bei [Gorin, braine Teepfen]	Indonesia	Flores	-8.46288	120.516	Google Earth	5
	Literature	Orchidaceae	Pterostylis	timorensis	Schuit. & J.J.Verm.			Pavia, Silveira & Sousa		T	521		16	2	2005	East Timor: Mt Mundo Perdido	Timor-Leste	Timor	-8.72808	126.323	Google Earth	7	1280
	Literature	Orchidaceae	Thelymitra	forbesii	Ridl.			Cinatti, R.		II	24				1962	Huato-Builico, Tata-Mailau	Timor-Leste	Timor	-8.88814	125.564	Google Earth	5
BM000048702	PreservedSpecimen	Orchidaceae	Thelymitra	forbesii	Ridl.			Forbes, H.O.			3517					East Timor	Timor-Leste	Timor	-8.78223	126.08	Google Earth	280
BM000048701	PreservedSpecimen	Orchidaceae	Thelymitra	forbesii	Ridl.			Forbes, H.O.			3509		31	3	1883	East Timor, Fatete	Timor-Leste	Timor	-8.77694	125.369	Google Earth	5
	Literature	Orchidaceae	Thrixspermum	lombokense	J.J.Sm.			Elbert, J.			2260		19	6	1909	Lombok: Auf dem Rindjani, S.W.-Seite, bei Sangkareang	Indonesia	Lombok	-8.35621	116.363	Google Earth	10	700	1700
	Literature	Orchidaceae	Trichoglottis	bimae	Rchb.f.			Zollinger, H.			1152			9	1847	Ad montem Padjo insulae Bima	Indonesia	Sumbawa	-8.58944	118.47	Google Earth	30
	Literature	Orchidaceae	Trichoglottis	bimae	Rchb.f.			Anonymous			s.n.				before 1857	Ad montem Padjo insulae Bima	Indonesia	Sumbawa	-8.39556	118.542	Google Earth	20	1524
L0062606	PreservedSpecimen	Orchidaceae	Tuberolabium	erosulum	(J.J.Sm.) Garay			Elbert, J.			1011		3	5	1909	Lombok, Rindjani-Vulkangebirge, N-Seite. Tengengeah	Indonesia	Lombok	-8.3416	116.404	Google Earth	12	1300	1400
	Literature	Orchidaceae	Vanda	floresensis	Motes			Motes, M.R.			16			4	2020	Flores	Indonesia	Flores
BM000538895	PreservedSpecimen	Orchidaceae	Vanda	insignis	Blume ex Lindl.			Walsh, M.E.			154		15	3	1929	Timor: Soe Nusa Tenggara timur -9.860472 124.277100 9 51 37.70S 124 16 37.56E	Indonesia	Timor	-9.86047	124.277	Google Earth	12
L.2069849	PreservedSpecimen	Orchidaceae	Vanda	insignis	Blume ex Lindl.			Kooy, C.W.			510		16	8	1968	Timor, Puna, op Kusambi-Sehleichosa obosa	Indonesia	Timor	-9.6827	124.47	Google Earth	4	c. 500
L0062537	PreservedSpecimen	Orchidaceae	Vanda	insignis	Blume ex Lindl.			Anonymous			s.n.				before 1847	Timor	Indonesia	Timor	-9.15778	125.262	Google Earth	500
BM000538896	PreservedSpecimen	Orchidaceae	Vanda	insignis	Blume ex Lindl.			Forbes, H.O.			3794			4	1883	Timor: Kailakuk	Timor-Leste	Timor	-8.89311	125.288	Google Earth	4
L.2069746	PreservedSpecimen	Orchidaceae	Vanda	insignis	Blume ex Lindl.			Verheijen, J.A.J.			4634		28	3	1975	Lesser Sunda Isl. Flores: Mukun-Manus	Indonesia	Flores	-8.65778	120.699	Geonames and googleearth	2
L.2069748	PreservedSpecimen	Orchidaceae	Vanda	insignis	Blume ex Lindl.			Verheijen, J.A.J.			4431		6	5	1974	Flores, Ntosang Lt	Indonesia	Flores	-8.5526	120.627	Geonames	10
L.4171585	PreservedSpecimen	Orchidaceae	Vanda	insignis	Blume ex Lindl.			Cowie, I.D.			11375		1	11	2006	Timor, c. 4km west-north-west of Laleia.	Timor-Leste	Timor	-8.5273	126.128	Google Earth	2	20
BO-865.7	PreservedSpecimen	Orchidaceae	Vanda	insignis	Blume ex Lindl.			Woerden			s.n.				1938	Alor	Indonesia	Alor	-8.2754	124.73	Google Earth	90
L.2069747	PreservedSpecimen	Orchidaceae	Vanda	insignis	Blume ex Lindl.			Afriastini, J.J.			1645		28	4	1984	Flores: Ebak, Tanjungbunga, E.Flores	Indonesia	Flores	-8.1687	122.847	Google Earth	4	100
L0062527	PreservedSpecimen	Orchidaceae	Vanda	lombokensis	J.J.Sm.			Elbert, J.			1594		23	5	1909	Lombok, Rindjani-Vulkangebirge, N.O.-Seite. Sembaloen Hochebene. Umschlossen vom alten Kraterringwall	Indonesia	Lombok	-8.363	116.5	Google Earth	16	1185	1265
18807	PreservedSpecimen	Orchidaceae	Vanda	lombokensis	J.J.Sm.			Anonymous			s.n.					Alor Island	Indonesia	Alor	-8.29662	124.73	Google Earth	90
	Literature	Orchidaceae	Vanda	perplexa	Motes & D.L.Roberts			Anonymous			s.n.					Rinac, near Komodo	Indonesia	Pasir Panjang	-8.6941	119.695	Google Earth	30
L0533564	PreservedSpecimen	Orchidaceae	Vanda	perplexa	Motes & D.L.Roberts			Anonymous			s.n.					Sumbawa, Bima	Indonesia	Sumbawa	-8.45404	118.724	Google Earth	10
K000891502	PreservedSpecimen	Orchidaceae	Vanda	punctata	Ridl.			Pereira			s.n.				1897	Wetter Island, nr [newfumica]. Pereira	Indonesia	Wetar	-7.79516	126.289	Google Earth	124
L0062569	PreservedSpecimen	Orchidaceae	Zeuxine	baliensis	J.J.Sm.			Anonymous			s.n.		27	7	1926	Bali G. Kelatakan	Indonesia	Bali	-8.21095	114.505	Google Earth	6
	Literature	Orchidaceae	Zeuxine	baliensis	J.J.Sm.			Sarip			144		27	7	1918	Bali: Goenoeng Kelatakan	Indonesia	Bali	-8.21095	114.505	Google Earth	6	435
	Literature	Orobanchaceae	Buchnera	exserta	Fawc.			Forbes, H.O.			3811	bis		5	1883	Timor. Sobale Mount	Timor-Leste	Timor	-8.82184	125.854	Google Earth	2	1524	1829
BM000997908	PreservedSpecimen	Orobanchaceae	Buchnera	timorensis	Fawc.			Forbes, H.O.			3494				1882	Top of Kilehoho	Timor		-8.905	125.769	Google Earth	10
	Literature	Pandanaceae	Freycinetia	sumbawensis	A.P.Keim & M.Rahayu			Keim, A.P.			1270		16	8	2009	Sumbawa	Indonesia	Sumbawa	-8.58777	117.281	Google Earth	50
	Literature	Pandanaceae	Freycinetia	sumbawensis	A.P.Keim & M.Rahayu			Rensch, I.			907		3	6	1924	East Sumbawa, Wawo	Indonesia	Sumbawa	-8.5827	118.362	Geonames	5
	Literature	Pandanaceae	Freycinetia	sumbawensis	A.P.Keim & M.Rahayu			Keim, A.P.			1246		13	8	2009	Sumbawa, West Sumbawa, Batulanteh, Batudulang, Brang Suwir	Indonesia	Sumbawa	-8.57867	117.28	Google Earth	5
BO-1305575	PreservedSpecimen	Pandanaceae	Freycinetia	timorensis	Martelli			Forbes, H.O.			3889				1883	Timor	Timor-Leste	Timor	-8.78223	126.08	Google Earth	280
K001081610	PreservedSpecimen	Phyllanthaceae	Cleistanthus	floricola	Airy Shaw			Kostermans, A.J.G.H.			22078		8	5	1965	W. Flores, S. part, coastal zone near Mborong, low m alt.	Indonesia	Flores	-8.82283	120.61	Google Earth	4
	PreservedSpecimen	Phyllanthaceae	Cleistanthus	floricola	Airy Shaw			Kostermans, A.J.G.H.	Wirawan, N.		919		19	5	1965	W. Flores, N. coast near Reo, low m alt.	Indonesia	Flores	-8.30397	120.494	Google Earth	4
L.2219889	PreservedSpecimen	Phyllanthaceae	Glochidion	kostermansii	Airy Shaw			Schmutz, E.			1863		12	11	1967	Flores, W.; Nunang, Potjo Dedeng	Indonesia	Flores	-8.73553	120.016	Google Earth	4	1360
L.2219890	PreservedSpecimen	Phyllanthaceae	Glochidion	kostermansii	Airy Shaw			Schmutz, E.			625		14	11	1966	Flores, W.; Nunang	Indonesia	Flores	-8.71916	120.001	Google Earth	4	650
L0030065	PreservedSpecimen	Phyllanthaceae	Glochidion	kostermansii	Airy Shaw			Kostermans, A.J.G.H.			18708		7	5	1961	Mt Batulanteh, NW. slope, trail from Batudulang to Pusu	Indonesia	Sumbawa	-8.58127	117.296	Google Earth	3	500
L.2219891	PreservedSpecimen	Phyllanthaceae	Glochidion	kostermansii	Airy Shaw			Kostermans, A.J.G.H.			18149		14	4	1961	Mt Batulanteh, trail from Batudulang	Indonesia	Sumbawa	-8.57664	117.285	Google Earth	5	700	800
L0031549	PreservedSpecimen	Phyllanthaceae	Glochidion	plagiophyllum	Airy Shaw			Metzner, J.			191		4	8	1974	Sumba, Labariri Forest, 9 km E of Wai-Kabubak	Timor-Leste	Timor	-9.64641	119.491	Google Earth	3	400
L0032762	PreservedSpecimen	Phyllanthaceae	Glochidion	timorense	Airy Shaw			Forbes, H.O.			3802			5	1883	Timor	Timor-Leste	Timor	-8.82184	125.854	Google Earth	2	1524	1829
P00712354	PreservedSpecimen	Phyllanthaceae	Phyllanthus	glabrescens	(Miq.) Müll.Arg.			Zollinger, H.			1116		29	8	1847	Sumbawa	Indonesia	Sumbawa	-8.79749	117.779	Google Earth	80
L0135882	PreservedSpecimen	Phyllanthaceae	Phyllanthus	submarginalis	Airy Shaw			Kostermans, A.J.G.H.	Wirawan, N.		629		24	4	1965	W. Flores, Manau near Ruteng.	Indonesia	Flores	-8.63073	120.335	Gazetteer	5	1200
L.2059588	PreservedSpecimen	Phyllanthaceae	Phyllanthus	submarginalis	Airy Shaw			Schmutz, E.			2975		21	6	1972	Flores, Lema, Golo Ponto	Indonesia	Flores	-8.6141	120.573	Google Earth	6	1800
K001409224	PreservedSpecimen	Piperaceae	Peperomia	gruendleri	C.DC.			Bloembergen, S.			3482		16	3	1939	Timor. Batu Napi near Kapan	Indonesia	Timor	-9.6917	124.29	Google Earth	5	950
K001409223	PreservedSpecimen	Piperaceae	Peperomia	gruendleri	C.DC.			Bloembergen, S.			3375		4	3	1939	Timor. Village of Bioba, W. slope of Mount Timau.	Indonesia	Timor	-9.5836	123.916	Google Earth	5
K000820279	PreservedSpecimen	Piperaceae	Peperomia	gruendleri	C.DC.			Elbert, J.			4304		6	2	1910	Flores. "Doaria, Nonsunwald, v. Breccien"	Indonesia	Flores	-8.7371	121.456	Google Earth	20	200	500
L0040959	PreservedSpecimen	Piperaceae	Peperomia	kalimatina	C.DC.			Elbert, J.			945		3	5	1909	Lombok, Rindjani, N-Seite. Fundort: unterhalb Tenglunglah	Indonesia	Lombok	-8.37145	116.435	Google Earth	16	900	1350
L0040958	PreservedSpecimen	Piperaceae	Peperomia	kalimatina	C.DC.			Elbert, J.			1433		19	5	1909	Lombok, Rindjani, NNO.-Seite, Kalimanti bei Sambalun	Indonesia	Lombok	-8.3695	116.505	Google Earth	4	1250	1350
L0040972	PreservedSpecimen	Piperaceae	Peperomia	mollicaulis	C.DC.			Elbert, J.			814		30	4	1909	Lombok, Rindjani, N.-Seite, Sadjang	Indonesia	Sembalun	-8.3177	116.504	Google Earth	4	500	750
	Literature	Piperaceae	Peperomia	pubicaulis	C.DC.			Elbert, J.			2109				1909	Lombok, Rindjani, S.-Seite, oberhalb Kembang kerang.	Indonesia	Lombok	-8.5164	116.422	Google Earth	7	750	1300
L0040969	PreservedSpecimen	Piperaceae	Peperomia	pubicaulis	C.DC.			Elbert, J.			932		3	5	1909	Lombok, Rindjani, N.-Seite, unterhalb Tengengeah.	Indonesia	Lombok	-8.3461	116.403	Google Earth	4	950	1500
L.1541400	PreservedSpecimen	Piperaceae	Peperomia	rigidicaulis	C.DC.			van Steenis, C.G.G.J.			18407		4	1	1954	Port. Timor. Huato-Builico, NW of Mt Tatamailau	Timor-Leste	Timor	-8.88658	125.48	Google Earth	8	2100
L.1541441	PreservedSpecimen	Piperaceae	Peperomia	rigidicaulis	C.DC.			van Steenis, C.G.G.J.			18253		23	12	1953	Centr. Port. Timor. Mt Perido (Ascent of Ossu)	Timor-Leste	Timor	-8.73389	126.346	Google Earth	10
L.1541429	PreservedSpecimen	Piperaceae	Peperomia	rigidicaulis	C.DC.			van Steenis, C.G.G.J.			18354		3	1	1954	Port. Timor. Bessilau, S of Dili.	Timor-Leste	Timor	-8.64311	125.593	Google Earth	3	1100
L.1541442	PreservedSpecimen	Piperaceae	Peperomia	rigidicaulis	C.DC.			Kostermans, A.J.G.H.			18563		29	4	1961	W. Sumbawa. Mt Batudulang, vicinity of Batudulang, moist ravine.	Indonesia	Sumbawa	-8.58777	117.281	Google Earth	3	500	600
L0040970	PreservedSpecimen	Piperaceae	Peperomia	rigidicaulis	C.DC.			Elbert, J.			897		2	5	1909	Lombok, Rindjani, N.-Seite, Sadjang	Indonesia	Sembalun	-8.32806	116.502	Google Earth	4	800	950
L0040986	PreservedSpecimen	Piperaceae	Piper	aberrans	C.DC.			Elbert, J.			1952		8	6	1909	Lombok, Rindjani-Vulkangebirge, SO-Seite, Sapit nach [Invela]	Indonesia	Lombok	-8.5107	116.563	Google Earth	10	400	600
L0040996	PreservedSpecimen	Piperaceae	Piper	curtilimbum	C.DC.			Elbert, J.			2176		25	6	1909	Lombok, Rindjani-Vulkangebirge, S.-Seite. Abhang oberhalb Kembang kerang.	Indonesia	Lombok	-8.4385	116.47	Google Earth	4	2025	2220
L0041001	PreservedSpecimen	Piperaceae	Piper	elbertii	C.DC.			Elbert, J.			3933		2	2	1909	Sumbawa, Sultanat Dompu, Dompu-Ebene	Indonesia	Sumbawa	-8.572	118.41	Google Earth	10	40	100
L.1545728	PreservedSpecimen	Piperaceae	Piper	elbertii	C.DC.			Elbert, J.			4694		12	3	1910	Wetar, Ilmedo an der Sudkuste	Indonesia	Wetar	-7.9128	126.493	Google Earth	2	0	50
L0041016	PreservedSpecimen	Piperaceae	Piper	rindjanense	C.DC.			Elbert, J.			2150		25	6	1909	Lombok, Rindjani-Vulkangebirge, S.-Seite. Abhang oberhalb Kembang kerang.	Indonesia	Lombok	-8.4385	116.47	Google Earth	4	1750	2025
L.1547781	PreservedSpecimen	Piperaceae	Piper	rindjanense	C.DC.			Elbert, J.			2231		25	6	1909	Lombok, Rindjani-Vulkangebirge, S.-Seite. Abhang oberhalb Kembang kerang.	Indonesia	Lombok	-8.4385	116.47	Google Earth	4	2200	2400
L0041018	PreservedSpecimen	Piperaceae	Piper	sapitense	C.DC.			Elbert, J.			1824		7	6	1909	Lombok, Rindjani, Sapitthal, Sundabhang des Pusskberges.	Indonesia	Lombok	-8.4649	116.549	Google Earth	12	700	900
L.1547729	PreservedSpecimen	Piperaceae	Piper	sapitense	C.DC.			Elbert, J.			1899		7	6	1909	Lombok, Rindjani-Vulkangebirge, Sudost-Seite. Sapitthal, Sundabhang des Pusskberges.	Indonesia	Lombok	-8.4649	116.549	Google Earth	12	600	700
	PreservedSpecimen	Poaceae	Bambusa	ooh	Widjaja & Astuti											Batusesa	Indonesia	Bali	-8.40446	115.44	Google Earth	2
	PreservedSpecimen	Poaceae	Bambusa	ooh	Widjaja & Astuti											Menanga	Indonesia	Bali	-8.39794	115.432	Google Earth	2
	PreservedSpecimen	Poaceae	Bambusa	ooh	Widjaja & Astuti											Besakih	Indonesia	Bali	-8.37491	115.451	Google Earth	2
	PreservedSpecimen	Poaceae	Bambusa	ooh	Widjaja & Astuti											Rendang	Indonesia	Bali	-8.36233	115.438	Google Earth	2
	PreservedSpecimen	Poaceae	Bambusa	ooh	Widjaja & Astuti			Arinasa, I.B.K.			4499					Bali, Karang Asem,Rendang District, Pempaten village (see http://penerbit.lipi.go.id/data/naskah1424742634.pdf)_x000D_ Rendang	Indonesia	Bali	-8.345	115.44	Google Earth	2
L0329778	PreservedSpecimen	Poaceae	Bromus	timorensis	Veldkamp			van Steenis, C.G.G.J.			18467		5	1	1954	Portuguese Timor, Mt Tatamailau	Timor-Leste	Timor	-8.91179	125.493	Google Earth	2	2800
	Literature	Poaceae	Chloothamnus	reholttumianus	(Soenarko) Widjaja											Sumba: Wanggameti	Indonesia	Sumba	-10.0951	120.286	Google Earth	10
	PreservedSpecimen	Poaceae	Chloothamnus	reholttumianus	(Soenarko) Widjaja			Iboet			443		9	5	1925	Sumba: Mangiliwari near Maomaru			-10.0033	120.498	Geonames	10
	Literature	Poaceae	Chloothamnus	reholttumianus	(Soenarko) Widjaja											Sumba:Tanah Rara	Indonesia	Sumba	-9.73904	119.87	Google Earth	10
L.1276469	PreservedSpecimen	Poaceae	Chloothamnus	reholttumianus	(Soenarko) Widjaja			Schmutz, E.			4208		10	7	1978	Flores Manggarai	Indonesia	Flores	-8.77112	120.124	Google Earth	10
L.1276463	PreservedSpecimen	Poaceae	Chloothamnus	reholttumianus	(Soenarko) Widjaja			Schmutz, E.			2789		18	11	1971	Flores, West Manggarai Nunang, tondong ratjang (Rancang).	Indonesia	Flores	-8.72969	120.006	Google Earth	20	850
	PreservedSpecimen	Poaceae	Chloothamnus	reholttumianus	(Soenarko) Widjaja			Schmutz, E.			3853		16	1	1976	Flores: Nunang	Indonesia	Flores	-8.72688	120	Google Earth	5
L.1276446	PreservedSpecimen	Poaceae	Chloothamnus	reholttumianus	(Soenarko) Widjaja			Schmutz, E.			4325		5	2	1979	Flores - Manggarai. Minajo (Nuna eta [Gn]alor Betong)	Indonesia	Flores	-8.72	120.007	Google Earth	10	800
L.1276461	PreservedSpecimen	Poaceae	Chloothamnus	reholttumianus	(Soenarko) Widjaja			Schmutz, E.			3853		15	1	1976	W. Flores, Nunang.	Indonesia	Flores	-8.71954	120.002	Geonames	6
L.1276466	PreservedSpecimen	Poaceae	Chloothamnus	reholttumianus	(Soenarko) Widjaja			Schmutz, E.			3866		5	2	1976	W. Flores, Nunang.	Indonesia	Flores	-8.71954	120.002	Geonames	6	650
L.1276464	PreservedSpecimen	Poaceae	Chloothamnus	reholttumianus	(Soenarko) Widjaja			Schmutz, E.			4377		30	3	1979	Flores Manggarai. Nunang	Indonesia	Flores	-8.71383	120.004	Geonames	6	800
	PreservedSpecimen	Poaceae	Chloothamnus	reholttumianus	(Soenarko) Widjaja			Widjaja, E.A.			6602		20	1	1993	Flores: Perwakilan,Werak subdistrict, Komodo- Manggarai-District, Kp Taal.	Indonesia	Flores	-8.69768	119.995	Literature map match in google Earth	5
	PreservedSpecimen	Poaceae	Chloothamnus	reholttumianus	(Soenarko) Widjaja			I Gede Tirta			3496		20	4	2015	Sumbawa Besar: Batulanteh Ds Batu Dulang, Renik Forest 08 36 123S 117 14 369E			-8.60034	117.234	Label	2
	PreservedSpecimen	Poaceae	Chloothamnus	reholttumianus	(Soenarko) Widjaja			Sulistyaningsih. L.D.			297		16	5	2016	Sumbawa Besar: Batulanteh, Berang Hode, 8 35 613S 117 15 870E	Indonesia	Sumba	-8.58504	117.252	Label	2
L.1233261	PreservedSpecimen	Poaceae	Chrysopogon	tenuiculmis	Henrard			Verheijen, J.A.J.			2456		18	4	1969	Lesser Sunda Islands: Roti.	Indonesia	Rote	-10.7247	123.153	Google Earth	84
	PreservedSpecimen	Poaceae	Chrysopogon	tenuiculmis	Henrard			Anonymous			1		13	9	1918	Timor en onderhoorigheden, Sawoe	Indonesia	Timor	-10.5297	121.873	Geonames	40
L.1233258	PreservedSpecimen	Poaceae	Chrysopogon	tenuiculmis	Henrard			Monod de Froideville, C.			1457		3	5	1950	Timor. East of Baun, district Amarassi.	Indonesia	Timor	-10.2043	123.856	Google Earth	14	300
L.1233265	PreservedSpecimen	Poaceae	Chrysopogon	tenuiculmis	Henrard			Kooy, C.W.			446		9	3	1968	Uisleu (Nikis)	Indonesia	Timor	-10.099	124.13	Geonames	20	750
	PreservedSpecimen	Poaceae	Chrysopogon	tenuiculmis	Henrard			Monod de Froideville, C.			1496		8	5	1950	Timor between Soe and Kapan	Indonesia	Timor	-9.7819	124.269	Google Earth/Geonames	15	800
L0043954	PreservedSpecimen	Poaceae	Chrysopogon	tenuiculmis	Henrard			Iboet			151		29	3	1925	Soemba, Kendara.	Indonesia	Sumba	-9.72559	120.267	Google Earth	20
L.1233256	PreservedSpecimen	Poaceae	Chrysopogon	tenuiculmis	Henrard			Wiriadinata, H.			414		14	1	1975	Timor, Fatumnasi, Soe.	Indonesia	Timor	-9.65111	124.222	Geonames	3
L.1233259	PreservedSpecimen	Poaceae	Chrysopogon	tenuiculmis	Henrard			Kostermans, A.J.G.H.			22034		11	4	1965	W. Flores. S. part near Mborong.	Indonesia	Flores	-8.81802	120.602	Google Earth	4
L.1233260	PreservedSpecimen	Poaceae	Chrysopogon	tenuiculmis	Henrard			Schmutz, E.			5414		22	2	1983	W. Flores Manggarai. Nisar.	Indonesia	Flores	-8.81596	119.942	Google Earth	2	10
WAG.1295915	PreservedSpecimen	Poaceae	Chrysopogon	tenuiculmis	Henrard			Wieringa, J.J.			1810		3	8	1993	Flores, near the top of Keli Mutu	Indonesia	Flores	-8.77554	121.818	Google Earth	5	1550
L.3877527	PreservedSpecimen	Poaceae	Chrysopogon	tenuiculmis	Henrard			Paiva, J.A.R.		T	705		26	2	2005	Stat. Timor-Leste, Manatuto, Laclo, estrada Metinaro-Manatuto, em Beheda.	Timor-Leste	Timor	-8.49667	125.951	Label	2
L.1233255	PreservedSpecimen	Poaceae	Chrysopogon	tenuiculmis	Henrard			Schmutz, E.			5756		6	6	1983	Flores Manggarai - Pacar	Indonesia	Flores	-8.4825	120.201	Geonames	4
	PreservedSpecimen	Poaceae	Chrysopogon	tenuiculmis	Henrard			Veen, R. van der			60		1	7	1936	Lombok, Gunung Rindjani, warme bron Kokoh Poetih	Indonesia	Lombok	-8.3908	116.42	Google Earth/Geonames	2	2000
	PreservedSpecimen	Poaceae	Chrysopogon	tenuiculmis	Henrard			Rensch, I.			235		6	4	1927	Sigare Anak Lombok	Indonesia	Lombok	-8.3896	116.415	Google Earth/Geonames	3	2000
	PreservedSpecimen	Poaceae	Chrysopogon	tenuiculmis	Henrard			de Voogd, C.N.A.			2658		16	6	1936	Lombok, weg Plawayen, Pegan	Indonesia	Lombok	-8.3749	116.401	Google Earth	3	2300
L.1233257	PreservedSpecimen	Poaceae	Chrysopogon	tenuiculmis	Henrard			Elbert, J.			976		3	5	1909	Lombok, Rindjani-Vulkangebirge, N-Seite. Unterhalb Tengengeah	Indonesia	Lombok	-8.3416	116.404	Google Earth	10	900	1350
L.1233262	PreservedSpecimen	Poaceae	Chrysopogon	tenuiculmis	Henrard			Bloembergen, S.			3753		15	4	1939	Lesser Sunda Islands. Wetar. Tarra.	Indonesia	Wetar	-7.70133	126.22	Google Earth	10	5
	PreservedSpecimen	Poaceae	Chrysopogon	tenuiculmis	Henrard			Teysmann, J.E.			5947					Timor, Soemba, Kadoemba		Timor
L.1243050	PreservedSpecimen	Poaceae	Dichanthium	erectum	Ohwi			Monod de Froideville, C.			1480		7	5	1950	Timor, Noilmina	Indonesia	Timor	-9.98057	124.09	Geonames	4
	PreservedSpecimen	Poaceae	Dichanthium	erectum	Ohwi			Monod de Froideville, C.			1242		18107		1949	Timor, Noimina		Timor	-9.9777	124.083	Google Earth	5
	PreservedSpecimen	Poaceae	Dichanthium	erectum	Ohwi			Walsh, M.E.			32		10625		1929	Timor, Soe		Timor	-9.8679	124.278	Google Earth	6	880
L.1243046	PreservedSpecimen	Poaceae	Dichanthium	erectum	Ohwi			Monod de Froideville, C.			1651		13	5	1950	Timor, Niki-Niki	Indonesia	Timor	-9.82866	124.464	Google Earth	5	600
	PreservedSpecimen	Poaceae	Dichanthium	erectum	Ohwi			Walsh, M.E.			45		1929		1905	Timor, Zuid-Midden-T. Niki niki		Timor	-9.79801	124.52	Google Earth	2	700
	PreservedSpecimen	Poaceae	Dichanthium	erectum	Ohwi			Hoekstra, P.			13		14665		1940	Soemba Eiland, Waingapoe	Indonesia	Sumba	-9.68	120.248	Google earth	15
L.1243049	PreservedSpecimen	Poaceae	Dichanthium	erectum	Ohwi			Verheijen, J.A.J.			3962		15	7	1974	W Kanggorok - Wai Jabula, Sumba Barat.	Indonesia	Sumba	-9.44139	119.232	Geonames	60
	PreservedSpecimen	Poaceae	Dichanthium	erectum	Ohwi			Iboet			209		9231		1925	Soemba, Laora	Indonesia	Sumba	-9.4208	119.348	Google earth	5
L.1243043	PreservedSpecimen	Poaceae	Dichanthium	erectum	Ohwi			van Steenis, C.G.G.J.			18429		5	1	1954	Lesser Sunda Islands; Mt Tatamailau.	Timor-Leste	Timor	-8.90664	125.492	Google Earth	2	2900
L.1243045	PreservedSpecimen	Poaceae	Dichanthium	erectum	Ohwi			van Steenis, C.G.G.J.			18373		4	1	1954	Huato-Builico, NW of Mt Tatamailau.	Timor-Leste	Timor	-8.88481	125.576	Google Earth	4	1800
L.1243044	PreservedSpecimen	Poaceae	Dichanthium	erectum	Ohwi			van Steenis, C.G.G.J.			17993		13	12	1953	Tibar, W. of Timor-Dili, along roadside, on schists	Timor-Leste	Timor	-8.56954	125.468	Google Earth	5
L.1243051	PreservedSpecimen	Poaceae	Dichanthium	erectum	Ohwi			Leach, G.J.	Dunlop, C.R.		3841		16	5	1993	Lesser Sunda Islands, Wetar, Lerokis Mine Site.	Indonesia	Wetar	-7.72324	126.291	Google Earth	4
L0044179	PreservedSpecimen	Poaceae	Digitaria	jansenii	Veldkamp			Bloembergen, S.			3752		15	4	1939	Lesser Sunda Islands. Wetar. Tarra.	Indonesia	Wetar	-7.70133	126.22	Google Earth	10
	Literature	Poaceae	Dinochloa	kostermansiana	S.Dransf.			Damayanto, P.							2016	Laiwangi-Wanggameti National Park, Sumba	Indonesia	Sumba	-10.0034	120.012	Google Earth	8
	Literature	Poaceae	Dinochloa	kostermansiana	S.Dransf.			Widjaja, E.A.	Karsono						2005	Along the road from Lewa to Tanah Daru National Park, Sumba	Indonesia	Sumba	-9.64275	119.677	Google Earth	40
	Literature	Poaceae	Dinochloa	kostermansiana	S.Dransf.			Sulistriani	Uji, T.		136		11	9	1984	Sumba. Manupeu forest.	Indonesia	Sumba	-9.58343	119.497	Google Earth	8
L.1246917	PreservedSpecimen	Poaceae	Dinochloa	kostermansiana	S.Dransf.			Kostermans, A.J.G.H.			s.n.		14	4	1965	W. Flores. S. part of Mt Ndeki	Indonesia	Flores	-8.83724	120.643	Google Earth	2	600
	PreservedSpecimen	Poaceae	Dinochloa	kostermansiana	S.Dransf.			Kostermans, A.J.G.H.			22142		12	5	1965	Flores, western part (manggarai) near Dalur.	Indonesia	Sumba	-8.747	120.711	Gazetteer	10	800
L.1246920	PreservedSpecimen	Poaceae	Dinochloa	kostermansiana	S.Dransf.			Schmutz, E.			4576		2	2	1980	Flores, Nunang	Indonesia	Flores	-8.73436	120.008	Google Earth	4	1100
L.1246919	PreservedSpecimen	Poaceae	Dinochloa	kostermansiana	S.Dransf.			Schmutz, E.			175		5	5	1966	Flores. Uber Nunang	Indonesia	Flores	-8.73234	120.007	Google Earth	4	1000
L.1246916	PreservedSpecimen	Poaceae	Dinochloa	kostermansiana	S.Dransf.			Schmutz, E.			4328		5	2	1979	Flores Manggarai. Nunang	Indonesia	Flores	-8.7244	120.013	Geonames	10	900
	Literature	Poaceae	Dinochloa	kostermansiana	S.Dransf.			Widjaja, E.A.			EAW6585				1993	Lesser Sunda, Lesser Sunda Island, NTT, Flores, Kab. Manggarai, Ds. Sita	Indonesia	Sumba	-8.7233	120.568	Gazetteer	10
L.1246915	PreservedSpecimen	Poaceae	Dinochloa	kostermansiana	S.Dransf.			Schmutz, E.			s.n.		25	3	1979	Lesser Sunda Is. Flores - Manggarai- Nunang	Indonesia	Flores	-8.72	120.007	Google Earth	10
	Literature	Poaceae	Dinochloa	nigroviolacea	Widjaja & Larasati			Widjaja, E.A.	Larasati, I.	EAW	10154		12	9	2022	East Nusa Tenggara, Manggarai, Satar Mese Barat subdistrict, Satar Lenda, footpath to Wae Rebo traditional village	Indonesia	Flores	-8.78796	120.289	Label	2	910
	Literature	Poaceae	Dinochloa	nigroviolacea	Widjaja & Larasati			Widjaja, E.A.	Larasati, I.	EAW	10155		12	9	2022	East Nusa Tenggara, Manggarai, Satar Mese Barat subdistrict, Satar Lenda	Indonesia	Flores	-8.7875	120.288	Label	2	935
	Literature	Poaceae	Dinochloa	nigroviolacea	Widjaja & Larasati			Widjaja, E.A.	Larasati, I.	EAW	10156		12	9	2022	East Nusa Tenggara, Manggarai, Satar Mese Barat subdistrict, Satar Lenda	Indonesia	Flores	-8.78624	120.288	Label	2	968
	Literature	Poaceae	Dinochloa	nigroviolacea	Widjaja & Larasati			Widjaja, E.A.	Larasati, I.	EAW	10157		12	9	2022	East Nusa Tenggara, Manggarai, Satar Mese Barat subdistrict, Satar Lenda	Indonesia	Flores	-8.78624	120.288	Label	2	968
	Literature	Poaceae	Dinochloa	nigroviolacea	Widjaja & Larasati			Widjaja, E.A.	Larasati, I.	EAW	10167		15	9	2022	East Nusa Tenggara, Manggarai Barat, Sano Nggoang Subdistrict, Wae Sano Village	Indonesia	Flores	-8.70065	119.995	Label	2	678
	Literature	Poaceae	Dinochloa	sepang	Widjaja & Astuti			Widjaja, E.A.			7561					Bali. Buleleng, Busung Biu Subdistrict, Sepan	Indonesia	Bali	-8.28649	114.901	Google Earth	6	850
	PreservedSpecimen	Poaceae	Fimbribambusa	jokowii	Widjaja			Widjaja, E.A.	Isti		10112					Kabupaten Flores Timur, Wulang Gitang, Boru	Flores		-8.52159	122.704	Google Earth	8
	PreservedSpecimen	Poaceae	Fimbribambusa	jokowii	Widjaja			Widjaja, E.A.	Isti		10113					Kabupaten Flores Timur, Wulang Gitang, Boru	Flores		-8.52159	122.704	Google Earth	8
	PreservedSpecimen	Poaceae	Fimbribambusa	jokowii	Widjaja			Widjaja, E.A.	Isti		10114					Flores, Kabupaten Sikka, Talibura, Kringa	Flores		-8.5051	122.64	Google Earth	8
	PreservedSpecimen	Poaceae	Fimbribambusa	jokowii	Widjaja			Widjaja, E.A.	Isti		10115					Flores, Kabupaten Sikka, Talibura, Kringa	Flores		-8.5051	122.64	Google Earth	8
	PreservedSpecimen	Poaceae	Fimbribambusa	jokowii	Widjaja			Widjaja, E.A.			10105		30	5	2022	East Nusa Tenggara, Sikka, Larantuka, Kringa	Flores		-8.49362	122.615	Label	2	152
BO–1973651	Literature	Poaceae	Fimbribambusa	rifaiana	Widjaja			Widjaja, E.A.W.			7583					Alor, Kalabahi	Indonesia	Alor	-8.2151	124.546	Geonames	8	20
	Literature	Poaceae	Gigantochloa	aya	Widjaja & Astuti			Widjaja, E.A.			7499					Bali, Bangli District, Panglipuran village, in the community garden	Indonesia	Bali	-8.41998	115.359	Google Earth	2	400
	Literature	Poaceae	Gigantochloa	baliana	Widjaja & Astuti			Arinasa, I.B.K.	Sijarwo, W.						2015	Pedawa, Buleleng Regency, Bali, Indonesia	Indonesia	Bali	-8.23343	115.038	Google Earth	3
	Literature	Poaceae	Gigantochloa	baliana	Widjaja & Astuti			Arinasa, I.B.K.	Sijarwo, W.						2015	Sidetapa, Buleleng Regency, Bali, Indonesia	Indonesia	Bali	-8.21698	114.994	Google Earth	2
	Literature	Poaceae	Gigantochloa	baliana	Widjaja & Astuti			Arinasa, I.B.K.	Sijarwo, W.						2015	Cempaga, Buleleng Regency, Bali, Indonesia	Indonesia	Bali	-8.20761	115.008	Google Earth	2
	Literature	Poaceae	Gigantochloa	baliana	Widjaja & Astuti			Arinasa, I.B.K.	Sijarwo, W.						2015	Tigawasa, Buleleng Regency, Bali, Indonesia	Indonesia	Bali	-8.20246	115.027	Google Earth	2
	Literature	Poaceae	Gigantochloa	baliana	Widjaja & Astuti			Widjaja, E.A.			7498					Bali, Baturiti	Indonesia	Bali
	Literature	Poaceae	Gigantochloa	kelimutuense	Widjaja & Larasati			Widjaja, E.A.	Larasati, I.	EAW	10118		28	8	2022	East Nusa Tenggara Province, Ende, WoloaraVillage, Kelimutu mountainous area	Indonesia	Flores	-8.75415	121.832	Label	2	1017
	Literature	Poaceae	Gigantochloa	lako	(Widjaja) Z.Y.Cai & Widjaja			Sandili, I.A.T.			s.n.		18	11	2023	East Nusa Tenggara, Timor Tengah Utara District, Kota Kefamenanu	Indonesia	Flores	-9.49714	124.49	Label	2
	PreservedSpecimen	Poaceae	Gigantochloa	lako	(Widjaja) Z.Y.Cai & Widjaja			Widjaja, E.A.			6559		1	12	1993	Lesser Sunda Island, East Timor, On the way to Hatuliwa	Timor-Leste	Timor	-8.64361	125.337	Geonames	50	900
	PreservedSpecimen	Poaceae	Gigantochloa	lako	(Widjaja) Z.Y.Cai & Widjaja			Widjaja, E.A.			6531					Lesser Sunda Island, East Timor, Kab. Bacau, Kec. Venilale, Ds. Badamori	Timor-Leste	Timor	-8.61667	126.417	Geonames	80	500
	Literature	Poaceae	Gigantochloa	lako	(Widjaja) Z.Y.Cai & Widjaja			Yuyun, A.Y.			s.n.		15	5	2023	East Nusa Tenggara, Ende, Detukeli Subdistrict, Nggesabiri Village	Indonesia	Flores	-8.60143	121.858	Label	2	645
K000290516	PreservedSpecimen	Poaceae	Gigantochloa	lako	(Widjaja) Z.Y.Cai & Widjaja			Widjaja, E.A.			6535		9	1	1993	Kac. Viqueque, Kab. Viqueque, East Timor	Timor-Leste	Timor	-8.788066_x000D_	126.423	Google Earth	4	700
BO-1606188	PreservedSpecimen	Poaceae	Gigantochloa	taluh	Widjaja & Astuti ex Damayanto, Rustiami, Mift. & Chikmaw.			Astuti, I.P.		EAW IP	456			7	2002	Bangli, Bali	Indonesia	Bali	-8.33465	115.344	Geonames	4
L0044647	PreservedSpecimen	Poaceae	Iseilema	maculatum	Jansen			Elbert, J.			4685		12	3	1910	Wetar, Jlmedo, an der Südküste	Indonesia	Wetar	-7.91223	126.499	Google Earth	4	0	50
L0044648	PreservedSpecimen	Poaceae	Iseilema	minutiflorum	Jansen			Monod de Froideville, C.			2012		10	6	1950	Soemba, Melolo	Indonesia	Sumba	-9.88401	120.635	Google Earth	10	50
	Literature	Poaceae	Schizostachyum	castaneum	Widjaja			Widjaja, E.A.			6674					Bali, Tabanan	Indonesia	Bali	-8.54139	115.125	Geonames	5
	Literature	Poaceae	Schizostachyum	castaneum	Widjaja			Widjaja, E.A.			1770		21	11	1982	Lesser Sunda, Bali, Tabanan, Selemandeg, Ds. Lumbuk, Banjar Samsaman	Indonesia	Bali	-8.53519	115.097	Geonames
	Literature	Poaceae	Schizostachyum	castaneum	Widjaja			s.c.			s.n.					Bali, Tabanan, Angkah	Indonesia	Bali	-8.45	115.014	Google Earth		300
	Literature	Poaceae	Schizostachyum	purpureum	Damayanto & Widjaja			Damayanto	Mahendra		143		29	4	2016	East Sumba, TN Laiwangi-Wanggameti, Laiwangi area, along the road to Laputi Lake.	Indonesia	Sumba	-10.0255	120.055	Google Earth	2
L0050154	PreservedSpecimen	Poaceae	Sporobolus	amaliae	Veldkamp			Cinatti, R.		IV	140		30	3	1962	Port. Timor. Dili. Areia Branca	Timor-Leste	Timor	-8.53158	125.615	Google Earth	6
B 20 0063519	PreservedSpecimen	Polypodiaceae	Hypodematium	phegopteroideum	Kuhn			Naumann, F.C.			s.n.		24	5	1875	Timor, in parte borealis sinus Koepang-Bai, in montibus calcareis Taimanani ad rupes cacuminis	Indonesia	Timor	-9.80509	123.904	Google Earth	8
L0051688	PreservedSpecimen	Polypodiaceae	Tectaria	lombokensis	Holttum			Elbert, J.			2485		2	7	1909	Lombok, S.W. [Sepri - Berg N.]	Indonesia	Lombok	-8.8517	116.061	Geonames	4
L.3546263	PreservedSpecimen	Polypodiaceae	Tectaria	lombokensis	Holttum			Elbert, J.			673		27	4	1909	Lombok, Rindjani-Vulkangebirge, N-Seite. Bajan.	Indonesia	Lombok	-8.25879	116.402	Google Earth	12	150	250
K000360178	PreservedSpecimen	Polypodiaceae	Tectaria	villosa	Holttum			de Voogd, C.N.A.			2245		8	11	1935	Sumba, Prailangina	Indonesia	Sumba	-9.67332	119.319	Coords given by Fern volunteers from gazatteer source 9 40 S 119 20E doesn't match Google earth. Geomanes has two settlements with this name one matches GE and another is different again. In 1935 de Voogd was in W. Soemba (Nov. 5-8): Lambaja, Langa Liroe, Prailangina. Lambaha was found in Geonames 28 km to west of Fern Volunteer site. Fen Vols inferred correct but lower than 700m. Only one area a…	2
L0038719	PreservedSpecimen	Portulacaceae	Portulaca	macrorhiza	R.Geesink			Zippelius, A.			s.n.				1828	Timor	Indonesia	Timor	-10.1786	123.598	Google Earth	40
L.1687136	PreservedSpecimen	Portulacaceae	Portulaca	macrorhiza	R.Geesink			van Steenis, C.G.G.J.			18057		16	12	1953	Plateau of Baucau, on limestone crevices of karst	Timor-Leste	Timor	-8.47696	126.465	Google Earth	8	400
L.1687940	PreservedSpecimen	Portulacaceae	Portulaca	sundaensis	Poelln.			Jaag, O.			799		9	5	1938	Alor, Kalabahi, Likreatang (Nordkuste)	Indonesia	Alor	-8.16651	124.663	Google Earth	10	0
L.1687939	PreservedSpecimen	Portulacaceae	Portulaca	sundaensis	Poelln.			Bloembergen. S.			3764		15	4	1939	Island of Wetar, Tarra. Among stones at highest part of beach	Indonesia	Wetar					5
L.1687941	PreservedSpecimen	Portulacaceae	Portulaca	sundaensis	Poelln.			Verheijen, J.A.J.			1944		5	6	1964	Flores, Bondei / R. Koe	Indonesia	Flores
L.1687938	PreservedSpecimen	Portulacaceae	Portulaca	sundaensis	Poelln.			Schmutz, E.			2783		5	9	1971	Flores, West Manggarai, Djoneng beach	Indonesia	Flores
L.2627175	PreservedSpecimen	Primulaceae	Ardisia	congestiflora	C.M.Hu			Schmutz, E.			1837		5	10	1967	Flores, West-; Nunang, Potjo Dédeng	Indonesia	Flores	-8.74171	120.016	Google Earth	3	1360
L.2627182	PreservedSpecimen	Primulaceae	Ardisia	congestiflora	C.M.Hu			Schmutz, E.			2719		8	10	1971	Flores: West Manggarai. Potjo dédéng, Nunang.	Indonesia	Flores	-8.73411	120.013	Google Earth	2	1000
L.2627176	PreservedSpecimen	Primulaceae	Ardisia	congestiflora	C.M.Hu			Schmutz, E.			641		14	11	1966	Flores, Nunang	Indonesia	Flores	-8.73012	120.013	Google Earth	8	1000
L0062768	PreservedSpecimen	Primulaceae	Ardisia	congestiflora	C.M.Hu			Verheijen, J.A.J.			4787		17	11	1976	Flores, [Ngalore Mbépe (Ruteng)]	Indonesia	Flores	-8.66668	120.451	Google Earth	10
L.2627178	PreservedSpecimen	Primulaceae	Ardisia	congestiflora	C.M.Hu			Veldkamp, J.F.			7028		16	6	1975	Flores, Ruteng, Lusang pass	Indonesia	Flores	-8.65633	120.465	Google Earth	2	1600
L.2627185	PreservedSpecimen	Primulaceae	Ardisia	congestiflora	C.M.Hu			Schmutz, E.			4368		5	3	1979	Flores - Manggarai. Cereng.	Indonesia	Flores	-8.65144	120.331	Google Earth	4	1000
L.2627180	PreservedSpecimen	Primulaceae	Ardisia	congestiflora	C.M.Hu			Kostermans, A.J.G.H.	Wirawan, N.		657		26	4	1965	W. Flores, near Ruteng	Indonesia	Flores	-8.63883	120.461	Google Earth	7	1500
L.2627181	PreservedSpecimen	Primulaceae	Ardisia	congestiflora	C.M.Hu			Kostermans, A.J.G.H.	Wirawan, N.		876		14	4	1965	W. Flores, S. of Ruteng	Indonesia	Flores	-8.63701	120.463	Google Earth	3	1400
L.2627187	PreservedSpecimen	Primulaceae	Ardisia	congestiflora	C.M.Hu			Verheijen, J.A.J.			4763					Flores	Indonesia	Flores	-8.61748	120.462	Google Earth	10
L.2627177	PreservedSpecimen	Primulaceae	Ardisia	congestiflora	C.M.Hu			Verheijen, J.A.J.			912		7	1	1964	Flores, Rongket	Indonesia	Flores	-8.614	120.522	Google Earth	5
L.2627186	PreservedSpecimen	Primulaceae	Ardisia	congestiflora	C.M.Hu			Verheijen, J.A.J.			913		7	1	1964	Flores, Rongket	Indonesia	Flores	-8.614	120.522	Google Earth	5
L.2627183	PreservedSpecimen	Primulaceae	Ardisia	congestiflora	C.M.Hu			Schmutz, E.			4573		1	2	1980	Flores, Kadang, Golo Lewe	Indonesia	Flores	-8.55941	120.239	Google Earth	2	900
L.2627184	PreservedSpecimen	Primulaceae	Ardisia	congestiflora	C.M.Hu			Verheijen, J.A.J.			3127		29	3	1972	Flores [Lotje (Ruis)]	Indonesia	Flores	-8.382	120.389	Google Earth	10
L.2627947	PreservedSpecimen	Primulaceae	Ardisia	denigrata	C.M.Hu			Kostermans, A.J.G.H.			18286		17	4	1961	W. Sumbawa. Batulanteh Mts.; trail from Batudulang to summit.	Indonesia	Sumbawa	-8.58843	117.285	Google Earth	6	700	800
L0062762	PreservedSpecimen	Primulaceae	Ardisia	denigrata	C.M.Hu			Kostermans, A.J.G.H.			18475		25	4	1961	W. Sumbawa, Mt Batulanteh; Brangbossang on trail from Batudulang to Pusu	Indonesia	Sumbawa	-8.5698	117.277	Google Earth	4	800	900
	Literature	Primulaceae	Ardisia	doeringiana	Malm			Stein, G.			729		16	11	1932	Hollandische Timor, Kappan	Indonesia	Timor	-9.6651	124.255	Google Earth	20	1000
L.2624716	PreservedSpecimen	Primulaceae	Ardisia	kajumarina	C.M.Hu			Kostermans, A.J.G.H.			18092		12	4	1961	W. Sumbawa. Batudulang, Batu lanteh Mt.	Indonesia	Sumbawa	-8.59536	117.3	Google Earth	3	600
L0062962	PreservedSpecimen	Primulaceae	Ardisia	kajumarina	C.M.Hu			Kostermans, A.J.G.H.			19101		24	10	1961	W. Sumbawa, Mt. Batulante, trail from Batudulang to Pusu	Indonesia	Sumbawa	-8.56696	117.278	Google Earth	2	900	1000
L.2628344	PreservedSpecimen	Primulaceae	Ardisia	pteropoda	Miq.			Danimihardja, S.			2223		4	10	1982	Sumbawa, Mt. Lahio-Padende-Rora-Bima, NTB.	Indonesia	Sumbawa	-8.42783	118.533	Google Earth	50
P04477356	PreservedSpecimen	Primulaceae	Ardisia	pteropoda	Miq.			Zollinger, H.			1924		5	9	1847	Ins. Sumbawa, in M. Sonka, 2600'	Indonesia	Sumbawa	-8.401	118.572	Google Earth	80	792
L0820983	PreservedSpecimen	Primulaceae	Embelia	frangulifolia	(Span. ex Miq.) Mez			Spanoghe, J.B.			s.n.				1836	"Timor: ohne Standortsangabe" [without location], as cited in Engler's Pflanzenreich (1902): 9 p321	Indonesia	Timor	-10.1868	123.587	Google Earth	80
L0006766	PreservedSpecimen	Primulaceae	Maesa	naumanniana	Mez			Spanoghe, J.B.			s.n.				1836	Timor	Indonesia	Timor	-10.1868	123.587	Google Earth	80
L.2634451	PreservedSpecimen	Primulaceae	Maesa	naumanniana	Mez			Teijsmann, J.E.			7618				1873	Timor	Indonesia	Timor	-10.0102	123.734	Google Earth	75
L.2634450	PreservedSpecimen	Primulaceae	Maesa	naumanniana	Mez			de Voogd, C.N.A.			1613		14	7	1933	Z.W. Sumbawa, Singa.	Indonesia	Sumbawa	-8.89443	116.773	Geonames	5
L.2634449	PreservedSpecimen	Primulaceae	Maesa	naumanniana	Mez			Kostermans, A.J.G.H.	Wirawan, N.		194		13	4	1965	W. Flores, S. part, Mt. Ndeki.	Indonesia	Flores	-8.84246	120.638	Google Earth	4	250
L0006770	PreservedSpecimen	Primulaceae	Maesa	pulchella	Fawc.			Forbes, H.O.			3556				1883	Timor	Timor-Leste	Timor	-8.91446	125.779	Google Earth	40
L0006772	PreservedSpecimen	Primulaceae	Maesa	pulchella	Fawc.			Forbes, H.O.			3573				1883	Timor	Timor-Leste	Timor	-8.91446	125.779	Google Earth	40
L0006771	PreservedSpecimen	Primulaceae	Maesa	pulchella	Fawc.			Forbes, H.O.			4103				1883	Timor	Timor-Leste	Timor	-8.78223	126.08	Google Earth	280
L0000397	PreservedSpecimen	Rubiaceae	Achilleanthus	schmutzii	(M.E.Jansen) J.G.Chavez			Schmutz, E.			4820			4	1981	W. Flores, Manggarai, Paku	Indonesia	Flores	-8.63308	119.922	Google Earth	10	500
L.2909855	PreservedSpecimen	Rubiaceae	Achilleanthus	schmutzii	(M.E.Jansen) J.G.Chavez			Schmutz, E.			4948		27	12	1981	W. Flores, Manggarai, Regenwald bei Paku	Indonesia	Flores	-8.63308	119.922	Google Earth	10	400
L0012046	PreservedSpecimen	Rubiaceae	Coffea	floresiana	Boerl.			Weber-van Bosse, A.A.			s.n.				1900	Flores, Bari Baai	Indonesia	Flores	-8.34936	120.186	Google Earth	5
P03904806	PreservedSpecimen	Rubiaceae	Exallage	ciliicaulis	(Miq.) Bremek.			Zollinger, H.			1422	b			1847	Ins Sumbawa	Indonesia	Sumbawa	-8.58944	118.47	Google Earth	95
P01001835	PreservedSpecimen	Rubiaceae	Guettardella	affinis	(Zoll.) J.G.Chavez			Zollinger, H.			3209			7	1847	Ad littoris Bane insula Flores	Indonesia	Flores	-8.35782	120.911	Google Earth	30
	Literature	Rubiaceae	Hymenodictyon	timoranum	(Span.) Miq.			Spanoghe, J.B.			s.n.				1836	Crescit in montanis Timor - Poeloe Samann etc	Indonesia	Timor	-10.2516	123.374	Google Earth	80
K000763368	PreservedSpecimen	Rubiaceae	Ixora	baliensis	Bremek.			Sarip			222		6	9	1918	Bali, G. Pala	Indonesia	Bali	-8.43167	115.221	Google Earth	25	400
L0000539	PreservedSpecimen	Rubiaceae	Ixora	baliensis	Bremek.			Sarip			284		14	9	1918	Bali, G. Pala	Indonesia	Bali	-8.41005	115.219	Google Earth	25	460
K000763293	PreservedSpecimen	Rubiaceae	Ixora	brachycotyla	Bremek.			Sarip			169		11	8	1918	Bali, Tjandikeroema	Indonesia	Bali	-8.2922	114.528	Google Earth	5	25
L0000647	PreservedSpecimen	Rubiaceae	Ixora	sumbawensis	Bremek.			Colfs, P.F.A.			219			11	1879	Bima, Kempo	Indonesia	Sumbawa	-8.45404	118.724	Google Earth	100
US02508595	PreservedSpecimen	Rubiaceae	Ixora	timorensis	Decne.			ex Herb. Bur. Agric. Manila		VE	3				1909	Cult. Hort. Bogor. Java	Indonesia
L.2927022	PreservedSpecimen	Rubiaceae	Morinda	piperiformis	Miq.			Zippelius, A.			s.n.				1828	Timor	Indonesia	Timor	-10.1786	123.598	Google Earth	40
L.2927021	PreservedSpecimen	Rubiaceae	Morinda	piperiformis	Miq.			Anonymous			183				1908	Timor, Atapoepoe	Timor-Leste	Timor	-8.99377	124.867	Google Earth	5
L.2927020	PreservedSpecimen	Rubiaceae	Morinda	piperiformis	Miq.			de Vriese, W.H.	Teijsmann, J.E.		s.n.				1859	Timor		Timor
U.1568704	PreservedSpecimen	Rubiaceae	Morinda	piperiformis	Miq.			Hortus Bogoriensis			5125					Timor		Timor
BO-1319075	PreservedSpecimen	Rubiaceae	Pavetta	balinensis	Bremek.			de Voogd, C.N.A.			2357		20	2	1936	Bali, N. Abang	Indonesia	Bali	-8.39302	115.635	Google Earth	8	600
L.2945341	PreservedSpecimen	Rubiaceae	Pavetta	sumbawensis	Bremek.			Elbert, J.			3854		12	12	1909	Sumbawa; Sultanat Bima S.O.; Doro Rupah, begend d. Wasvorada Bai.	Indonesia	Sumbawa	-8.80141	118.687	Google Earth	4	200	400
L.2945340	PreservedSpecimen	Rubiaceae	Pavetta	sumbawensis	Bremek.			Forbes, H.O.			3675			1	1882	Timor	Timor-Leste	Timor	-8.78223	126.08	Google Earth	280
BO-1334004	PreservedSpecimen	Rubiaceae	Pavetta	sumbawensis	Bremek.			Rensch, I.			912				1927	Sumbawa, Wawo	Indonesia	Sumbawa	-8.708	118.442	Geonames	10
L0057797	PreservedSpecimen	Rubiaceae	Pavetta	sumbawensis	Bremek.			Colfs, P.F.A.			131			11	1879	Sumbawa, Kangerang	Indonesia	Sumbawa	-8.54466	118.561	Google Earth	100
L0057819	PreservedSpecimen	Rubiaceae	Pavetta	sumbawensis	Bremek.			Colfs, P.F.A.			170				1879		Indonesia	Sumbawa	-8.45404	118.724	Google Earth	100
L.2945344	PreservedSpecimen	Rubiaceae	Pavetta	sumbawensis	Bremek.			Elbert, J.			3638		8	12	1909	Sumbawa, Sultanat Bima, Kologebirge, Westseite.	Indonesia	Sumbawa	-8.3744	118.741	Google Earth	3	200	375
L.2945342	PreservedSpecimen	Rubiaceae	Pavetta	sumbawensis	Bremek.			Elbert, J.			3696		8	12	1909	Sumbawa; Sultanat Bima N.; Kolo, Westseite.	Indonesia	Sumbawa	-8.3744	118.741	Google Earth	3	300	450
L.2945345	PreservedSpecimen	Rubiaceae	Pavetta	sumbawensis	Bremek.			Elbert, J.			3593		3	12	1909	Sumbawa, Sultanat Bima, Mernanta Landschaft Dongge.	Indonesia	Sumbawa	-8.35205	118.617	Google Earth	15	100	300
L.2945343	PreservedSpecimen	Rubiaceae	Pavetta	sumbawensis	Bremek.			Elbert, J.			3739		11	12	1909	Sumbawa; Sultanat Bima, N.; Wera.	Indonesia	Sumbawa	-8.33787	118.921	Google Earth	4	5	80
	Literature	Rubiaceae	Psychotria	sumbavana	Miq.			Zollinger, H.			1160				1847	Soembawa, in de wouden tusschen Mata en Ampang	Indonesia	Sumbawa	-8.78958	118.087	Google Earth	20
U0253270	PreservedSpecimen	Rubiaceae	Psychotria	sumbavana	Miq.			Zollinger, H.			s.n.				1847	Sumbava	Indonesia	Sumbawa
L.2125975	PreservedSpecimen	Rutaceae	Melicope	calycina	T.G.Hartley			Kostermans, A.J.G.H.	Wirawan, N.		319		17	4	1965	W Flores, SE part Ngarawa.	Indonesia	Flores	-8.82611	120.62	Google Earth	12	150
L.2125973	PreservedSpecimen	Rutaceae	Melicope	calycina	T.G.Hartley			Kostermans, A.J.G.H.			22055		11	4	1966	W Flores S coastal zone. Low m. alt.	Indonesia	Flores	-8.81685	120.602	Google Earth	10
L.2125973	PreservedSpecimen	Rutaceae	Melicope	calycina	T.G.Hartley			Kostermans, A.J.G.H.			22055		11	4	1966	W. Flores, S. coastal zone, low alt.	Indonesia	Flores	-8.81685	120.602	Google Earth	10
L.2125977	PreservedSpecimen	Rutaceae	Melicope	calycina	T.G.Hartley			Verheijen, J.A.J.			2256		5	1	1965	Flores, [Kesol, Ronggi]	Indonesia	Flores	-8.8024	120.66	Google Earth	5
US03307165	PreservedSpecimen	Rutaceae	Melicope	calycina	T.G.Hartley			Elbert, J.			3846		10	12	1909	Sumbawa, Süd Bima, Gegend der Waworada-bai, Doro Rupah	Indonesia	Sumbawa	-8.80141	118.687	Google Earth	4	200	400
NSW506291	PreservedSpecimen	Rutaceae	Melicope	calycina	T.G.Hartley			Elbert, J.			4151		3	1	1910	Sumbawa, Sultanat Sumbawa, Plampang, Djaran Pussang	Indonesia	Sumbawa	-8.79356	117.735	Google Earth	4	400	600
L.2125982	PreservedSpecimen	Rutaceae	Melicope	calycina	T.G.Hartley			Loeters, J.J.			1848					Flores: Watuneso.	Indonesia	Flores	-8.78397	121.973	Geonames	2	100
L.2125971	PreservedSpecimen	Rutaceae	Melicope	calycina	T.G.Hartley			Elbert, J.			4317		5	2	1910	Flores. Landschaft Endeh. Fundort: Woro Toro.	Indonesia	Flores	-8.7371	121.456	Geonames	2	1000	1200
L.2125970	PreservedSpecimen	Rutaceae	Melicope	calycina	T.G.Hartley			Schmutz, E.			1699		5	9	1967	Flores, West-; Nderu t'ee	Indonesia	Flores	-8.7085	120.479	Google Earth	10	400
L.2125980	PreservedSpecimen	Rutaceae	Melicope	calycina	T.G.Hartley			Schmutz, E.			1898		15	11	1967	Flores, West-; Tjereng	Indonesia	Flores	-8.67303	119.884	Google Earth	6	500
L.2125981	PreservedSpecimen	Rutaceae	Melicope	calycina	T.G.Hartley			Schmutz, E.			818		23	11	1966	Flores, West-; Nunang-Mberai-Wae-wako.	Indonesia	Flores	-8.6062	119.871	Google Earth	30	180	300
L.2125978	PreservedSpecimen	Rutaceae	Melicope	calycina	T.G.Hartley			Verheijen, J.A.J.			3210		13	1	1973	Flores, Tengka	Indonesia	Flores	-8.5388	120.353	Geonames	5
L.2125976	PreservedSpecimen	Rutaceae	Melicope	calycina	T.G.Hartley			Elbert, J.			3613		3	12	1909	Sumbawa. Sultanat Bima, W.; Low-mande, Landschaft Dougga.	Indonesia	Sumbawa	-8.39256	118.555	Google Earth	15	600	1100
L.2125972	PreservedSpecimen	Rutaceae	Melicope	calycina	T.G.Hartley			Elbert, J.			3620		8	12	1909	Sumbawa. Sultanat Bima. Kologebirge, Westseite.	Indonesia	Sumbawa	-8.3744	118.741	Google Earth	3	200	375
L.2125979	PreservedSpecimen	Rutaceae	Melicope	calycina	T.G.Hartley			Jaag, O.			343		3	5	1938	Alor. Hochland der Kabola-Halbinsel. Adang-Aimoli	Indonesia	Alor	-8.20668	124.475	Google Earth	4	730
L.2124419	PreservedSpecimen	Rutaceae	Melicope	timorensis	T.G.Hartley			Forbes, H.O.			3854			1	1882	Timor	Timor-Leste	Timor	-8.78223	126.08	Google Earth	280
L0484275	PreservedSpecimen	Rutaceae	Melicope	timorensis	T.G.Hartley			Forbes, H.O.			3870			1	1882	Timor	Timor-Leste	Timor	-8.78223	126.08	Google Earth	280
L.2124416	PreservedSpecimen	Rutaceae	Melicope	timorensis	T.G.Hartley			Metzner, J.			228		14	6	1970	Timor, Rutaé. Mundo Peidido.	Timor-Leste	Timor	-8.73338	126.336	Google Earth	7	1200
L.2124417	PreservedSpecimen	Rutaceae	Melicope	timorensis	T.G.Hartley			van Steenis, C.G.G.J.			18291		23	12	1953	Centr. Port. Timor, Mt Perdido (ascent of Ossu), rocky summit, denuded limestone peak.	Timor-Leste	Timor	-8.72054	126.331	Google Earth	2	1700
L.2124418	PreservedSpecimen	Rutaceae	Melicope	timorensis	T.G.Hartley			van Steenis, C.G.G.J.			18351		3	1	1954	Port. Timor. Bessilau, S. of Dili.	Timor-Leste	Timor	-8.64311	125.593	Google Earth	3	1100
L.2306354	PreservedSpecimen	Sapindaceae	Guioa	asquamosa	Welzen			Schmutz, E.			3457		24	10	1973	Flores, Wae Rebo	Indonesia	Flores	-8.76855	120.286	Google Earth	2	1000
L0013517	PreservedSpecimen	Sapindaceae	Guioa	asquamosa	Welzen			Metzner, J.			227		14	6	1970	Mundo Perdido	Timor-Leste	Timor	-8.73338	126.336	Google Earth	7	1200
L.2306352	PreservedSpecimen	Sapindaceae	Guioa	asquamosa	Welzen			Metzner, J.			226		14	6	1970	Mundo Perdido	Timor-Leste	Timor	-8.72884	126.364	Google Earth	8	1100
L.2306350	PreservedSpecimen	Sapindaceae	Guioa	asquamosa	Welzen			Schmutz, E.			6155		14	4	1988	Flores-Manggarai, Rejeng	Indonesia	Flores	-8.64103	120.458	Google Earth	10	1700
L.2306355	PreservedSpecimen	Sapindaceae	Guioa	asquamosa	Welzen			Verheijen, J.A.J.			1623		4	5	1964	Flores, [Ngg. Tedeng] Ruteng	Indonesia	Flores	-8.5552	120.469	Google Earth	10	1500
L.2306353	PreservedSpecimen	Sapindaceae	Guioa	asquamosa	Welzen			Schmutz, E.			595		3	11	1966	Flores, Melo	Indonesia	Flores	-8.5165	120.565	Google Earth	5	800
L.2859430	PreservedSpecimen	Solanaceae	Lycianthes	bimensis	(Miq.) Bitter			Kooy, C.W.			626		7	1	1969	Z.M. Timor, Oetunu	Indonesia	Timor	-9.83755	124.441	Geonames	10
L.2859428	PreservedSpecimen	Solanaceae	Lycianthes	bimensis	(Miq.) Bitter			Verheijen, J.A.J.			2104		21	7	1964	Rangat, Flores	Indonesia	Flores	-8.5	120.167	Geonames	40
P00369045	PreservedSpecimen	Solanaceae	Lycianthes	bimensis	(Miq.) Bitter			Zollinger, H.			3458		10	10	1847	In montosis prope Rö. Ins Bima.	Indonesia	Sumbawa	-8.43566	118.882	Google Earth	30	731
L.3521187	PreservedSpecimen	Thelypteridaceae	Christella	timorensis	Holttum			Bloembergen, S.			3364		4	3	1939	Mount Timau Western slope. Village of Bioba.	Indonesia	Timor	-9.58272	123.925	Google Earth	3	1300
L.3959671	PreservedSpecimen	Thelypteridaceae	Christella	timorensis	Holttum			Costa, H.R.			145		27	8	2016	Timor Leste, Ermera, Railaco, Lihu, on roadside between Railaco and Gleno	Timor-Leste	Timor	-8.66111	125.433	Label	2
L.3959673	PreservedSpecimen	Thelypteridaceae	Christella	timorensis	Holttum			Costa, H.R.			144		27	8	2016	East Timor (Timor-Leste); Ermera; Lihu, on the road side between Railaco and Gleno.	Timor-Leste	Timor	-8.66106	125.433	Label	2
L.3959674	PreservedSpecimen	Thelypteridaceae	Christella	timorensis	Holttum			Costa, H.R.			197		25	9	2016	Timor Leste, Aileu, Remexio, Asumau	Timor-Leste	Timor	-8.61806	125.64	Label	2
L.3959672	PreservedSpecimen	Thelypteridaceae	Christella	timorensis	Holttum			Costa, H.R.			120		8	8	2016	Timor Leste, Dili, Ataúro, Manucoco	Timor-Leste	Timor	-8.26444	125.576	Label	2
L.3585211	PreservedSpecimen	Thelypteridaceae	Plesioneuron	deficiens	(Holttum) S.E.Fawc. & A.R.Sm.			Posthumus, O.			3293		14	11	1932	Flores, N.W. of Rana Mese.	Indonesia	Flores	-8.63671	120.559	Google Earth	2	1300
	Literature	Thelypteridaceae	Plesioneuron	deficiens	(Holttum) S.E.Fawc. & A.R.Sm.			Posthumus, O.			3183					Flores, S. of Roeleng	Indonesia	Flores	-8.629	120.463	Google Earth	5	1300
B 20 0068103	PreservedSpecimen	Thelypteridaceae	Pneumatopteris	sumbawensis	(C.Chr. ex Rensch) Holttum			Rensch, I.			578		1	5	1927	Soembawa, Batu Doelang	Indonesia	Sumbawa	-8.59238	117.278	Google Earth	4	900
K000117384	PreservedSpecimen	Thelypteridaceae	Sphaerostephanos	batulantensis	Holttum			Kostermans, A.J.G.H.			18850		25	4	1961	W. Sumbawa, Mt. Batulante, Brangbossang on trail from Batudulang to summit.	Indonesia	Sumbawa	-8.56908	117.276	Google Earth	2	900
	Literature	Thelypteridaceae	Sphaerostephanos	posthumi	Holttum			Posthumus, O.			3157				1931	Flores, near Sita.	Indonesia	Flores	-8.6997	120.56	Geonames	5
L0063440	PreservedSpecimen	Thelypteridaceae	Sphaerostephanos	solutus	Holttum			Spanoghe, J.B.			s.n.				1836	Timor	Indonesia	Timor	-10.1868	123.587	Google Earth	80
L0737946	PreservedSpecimen	Urticaceae	Pouzolzia	floresiana	Friis & Wilmot-Dear			Schmutz, E.			1325		9	3	1967	W. Flores, Nggoer-Wae Nepa, near the coast	Indonesia	Flores					1	5
	Literature	Urticaceae	Urtica	rubricaulis	Span.			Spanoghe, J.B.			s.n.				1836	In rupibus calcareis montanis Timor	Indonesia	Timor	-10.1868	123.587	Google Earth	80
L0801029	PreservedSpecimen	Violaceae	Afrohybanthus	verbi-divini	(Everaarts) Flicker			Schmutz, E.			3618				1974	[This is a spirit collection: herbarium sheet not found]	Indonesia	Sumba	-9.71	120.488	Naturalis	20
K001409243	PreservedSpecimen	Violaceae	Afrohybanthus	verbi-divini	(Everaarts) Flicker			Kostermans, A.J.G.H.	Wirawan, N.		66		10	4	1965	W. Flores, S. part. Foot of Mt. Ndeki.	Indonesia	Flores	-8.84019	120.625	Google Earth	5	100
L.2439983	PreservedSpecimen	Violaceae	Afrohybanthus	verbi-divini	(Everaarts) Flicker			Verheijen, J.A.J.			2283					Flores [Jeweller's tag upside down on image!]	Indonesia	Flores	-8.7907	120.707	Google Earth	15
L.2439988	PreservedSpecimen	Violaceae	Afrohybanthus	verbi-divini	(Everaarts) Flicker			Schmutz, E.			3093	A	9	2	1973	Flores, Pela	Indonesia	Flores	-8.78926	120.212	Google Earth	4	320
L.2439982	PreservedSpecimen	Violaceae	Afrohybanthus	verbi-divini	(Everaarts) Flicker			Verheijen, J.A.J.			1081		19	2	1964	Flores, Wae Soki (Ronggakoi)	Indonesia	Flores	-8.78529	120.706	Google Earth	7
L.2439979	PreservedSpecimen	Violaceae	Afrohybanthus	verbi-divini	(Everaarts) Flicker			Verheijen, J.A.J.			1082		19	2	1964	Flores, Wae Soki (Ronggakoi)	Indonesia	Flores	-8.78529	120.706	Google Earth	7
L.2439986	PreservedSpecimen	Violaceae	Afrohybanthus	verbi-divini	(Everaarts) Flicker			Schmutz, E.			2776		6	11	1971	W.-Flores, Sesok.	Indonesia	Flores	-8.76882	120.035	Google Earth	4	600
L.2439984	PreservedSpecimen	Violaceae	Afrohybanthus	verbi-divini	(Everaarts) Flicker			Verheijen, J.A.J.			4478		20	12	1974	Flores, Ulu Ngali (Pongkor)	Indonesia	Flores	-8.7622	120.399	Geonames	5
L.2439981	PreservedSpecimen	Violaceae	Afrohybanthus	verbi-divini	(Everaarts) Flicker			Elbert, J.			2429		2	7	1909	Lombok S.W., Plambi	Indonesia	Lombok	-8.76079	116.153	Google Earth	5	200	400
K000327679	PreservedSpecimen	Violaceae	Afrohybanthus	verbi-divini	(Everaarts) Flicker			Schmutz, E.			3135		15	3	1973	Flores, Kandang	Indonesia	Flores	-8.65246	120.036	Google Earth	3	500
L.2439985	PreservedSpecimen	Violaceae	Afrohybanthus	verbi-divini	(Everaarts) Flicker			Verheijen, J.A.J.			3488		7	3	1974	Flores [Jeweller's tag has been lost, but most likely N. Lanang, T. Golo based on nearby numbers on same date]	Indonesia	Flores	-8.6313	122.213	Leiden Bioportal	40
K001409242	PreservedSpecimen	Violaceae	Afrohybanthus	verbi-divini	(Everaarts) Flicker			de Voogd, C.N.A.			2067		10	6	1933	Lombok	Indonesia	Lombok	-8.54629	116.321	Google Earth	35	500
L.2439978	PreservedSpecimen	Violaceae	Afrohybanthus	verbi-divini	(Everaarts) Flicker			Colfs, P.F.A.			259				1879	Sumbawa	Indonesia	Sumbawa	-8.54423	118.443	Google Earth	100
L.2439977	PreservedSpecimen	Violaceae	Afrohybanthus	verbi-divini	(Everaarts) Flicker			Colfs, P.F.A.			124			11	1879	Sumbawa	Indonesia	Sumbawa	-8.45404	118.724	Google Earth	100

## Sheet: Description of required fields
NAME	Name of person inputting the data			Required
BARCODE	If present, or other unique specimen ID			Nice to have
BOTRECCAT	V for voucher, O for observation
FAMILY	Family
GENUS	Genus
SP1	Species epithet
RANK1	Infraspecific rank
SP2	Infraspecific epithet
DETBY	Determined by
DETDD	Determined date - day
DETMM	Determined date - month
DETYY	Determined date - year
COLLECTOR	Primary collector
ADDCOLL	Additional collectors
PREFIX	Collection number - prefix
NUMBER	Collection number
SUFFIX	Collection number - suffix
COLLDD	Collected date - day
COLLMM	Collected date - month
COLLYY	Collected date - year
LOCNOTES	Locality notes - as written on the label
KEWAREA	Area code that specimen is filed under
COUNTRY	Country
MAJORAREA	Major area, state/province
MINORAREA	Minor area
LOCALITY	Nearest locality
COORD	Coordinates - as written on the label
LATDEG	Latitude degrees (in DMS)
LATMIN	Latitude minutes (in DMS)
LATSEC	Latitude seconds (in DMS)
NS	North or south
LONGDEG	Longitude degrees (in DMS)
LONGMIN	Longitude minutes (in DMS)
LONGSEC	Longitude seconds (in DMS)
EW	East or west
LAT	Latitude in decimal degrees
LONG	Longitude in decimal degrees
LLRES	Which resource was primarility used to obtain georeference - eg Google earth
ERRDIAM	Error diameter of georeference
GEONOTES	Description of how georeferences was obtained, what databases were checked
ALT	Altitude
ALTMAX	Maximum altitude if a range has been given
HABITATTXT	Habitat - free text
PLANTDESC	Plant description - free text
FREQUENCY	Frequency - free text, such as common, rare etc
FLCODE	Flowering - yes/no
FRCODE	Fruiting - yes/no
VERNACULAR	Common names
LANGUAGE	What language are the common names in
USES	Uses - free text
NOTES	Any comments
DUPS	Where are duplicates held

## Sheet: No longer LSI endemic
Laura Jennings	P00720016	V	Acanthaceae	Dicliptera	glabra							Decaisne, J.			s.n.				19th century	Timor	6C			Timor			9	9	28	S	125	15	43	E	-9.15778	125.262	Google Earth	500	Central point for Timor w/o specific locality
Laura Jennings	L.2829895	V	Acanthaceae	Dicliptera	glabra							Zippelius, A.			s.n.				1828	Timor	6C	Indonesia		Timor			10	10	42.82	S	123	35	51.97	E	-10.1786	123.598	Google Earth	25	Zipp collected "mainly in environs of Kupang", so point placed there, error covers whole region.
Laura Jennings	L.2837202	V	Acanthaceae	Hygrophila	petiolata							Anonymous			15				19th century	Timor	6C			Timor			9	9	28	S	125	15	43	E	-9.15778	125.262	Google Earth	500	Central point for Timor w/o specific locality
Laura Jennings	L.2837205	V	Acanthaceae	Hygrophila	petiolata							Zippelius, A.			s.n.				1828	Ins. Dompo	6C	Indonesia		Sumbawa			8	32	33.2	S	118	27	8.91	E	-8.54256	118.452	Google Earth	20	Dompu is a city in E Sumbawa
Laura Jennings	K000263305	PreservedSpecimen	Leguminosae	Alysicarpus	timorensis							Spanoghe, J.B.			s.n.				1836	In montanis Timor	6C	Indonesia		Timor			10	11	12.52	S	123	35	12.37	E	-10.1868	123.587	Google Earth	80	Spanoghe localities are all around Kupang bay and islands to SW (including Rote). Point placed at Bakunase (fairly central, one of the listed localities), but error includes all Spanoghe localities on Timor, excluding islands
Laura Jennings	L0008991	PreservedSpecimen	Melastomataceae	Melastoma	caesium							Elbert, J.			4187		20	1	1910	Sumbawa, Sultanat Sumbawa, Batu-lanteh-Gebirge Nordseite	6C	Indonesia		Sumbawa			8	37	48.66	S	117	15	15.7	E	-8.63018	117.254	Google Earth	2	Batulanteh is about 530m, but mountain to the E (Olet Batupisak). Point placed at 1600m on N slope of this mountain (this is near summit)	1500	1700	Monsunwald, oben buschig und licht
Laura Jennings	L.2859654	PreservedSpecimen	Solanaceae	Lycianthes	aceratia							Teijsmann, J.E.			8918				1873	Tarimbang, Sumba	6C	Indonesia		Sumba											-9.97014	119.954	Geonames	10	Protologue for this species says that printed Timor on slip refers to whole exped. This matches Fl Malesiana collectors index as well.
[truncated: 1 more columns]
